# Supplementary material for: 2-(1H-Imidazol-1-yl)-4-[3-(trifluoro­meth­yl)phen­yl]-1,3-thia­zole
Source: Acta Crystallogr Sect E Struct Rep Online. 2013 Jan 16;69(Pt 2):o238. doi: 10.1107/S1600536813000615 (PMC3569771; doi:10.1107/S1600536813000615)
Supplement: Supplementary file 1 [file e-69-0o238-sup1.cif]

##############################################################################
#                                                                            #
# This CIF contains the data in a paper accepted for publication in          #
# Acta Crystallographica Section E. It conforms to the requirements of       #
# Notes for Authors for Acta Crystallographica Section E, and has been       #
# peer reviewed under the auspices of the IUCr Commission on Journals.       #
#                                                                            #
# Full details of the Crystallographic Information File format               #
# are given in the paper "The Crystallographic Information File (CIF):       #
# a New Standard Archive File for Crystallography" by S. R. Hall, F. H.      #
# Allen and I. D. Brown [Acta Cryst. (1991), A47, 655-685].                  #
#                                                                            #
# The current version of the core CIF dictionary is obtainable from          #
# ftp://ftp.iucr.org/pub/cif_core.dic.                                       #
#                                                                            #
# Software is freely available for graphical display of the structure(s)     #
# in this CIF. For information consult the CIF software page                 #
# http://www.iucr.org/resources/cif/software.                                #
#                                                                            #
# This file may be used for bona fide research purposes within the           #
# scientific community so long as proper attribution is given to the journal # 
# article from which it was obtained.                                        #
#                                                                            #
##############################################################################
data_I
_audit_creation_method     SHELXL-97
_chemical_name_systematic
;
2-(1<i>H</i>-Imidazol-1-yl)-4-[3-(trifluoromethyl)phenyl]-1,3-thiazole
;
_chemical_name_common     ?
_chemical_formula_moiety     'C13 H8 F3 N3 S'
_chemical_formula_sum     'C13 H8 F3 N3 S'
_chemical_formula_iupac     'C13 H8 F3 N3 S'
_chemical_formula_weight     295.28
_chemical_melting_point     ?
_symmetry_cell_setting     monoclinic
_symmetry_space_group_name_H-M     'P 21/c'
_symmetry_space_group_name_Hall     '-P 2ybc'
loop_
    _symmetry_equiv_pos_as_xyz
    'x, y, z'
    '-x, y+1/2, -z+1/2'
    '-x, -y, -z'
    'x, -y-1/2, z-1/2'
_cell_length_a     8.4152(7)
_cell_length_b     19.2403(15)
_cell_length_c     8.4105(7)
_cell_angle_alpha     90.00
_cell_angle_beta     114.2100(10)
_cell_angle_gamma     90.00
_cell_volume     1241.98(18)
_cell_formula_units_Z     4
_cell_measurement_reflns_used     1717
_cell_measurement_theta_min     3.072
_cell_measurement_theta_max     24.463
_cell_measurement_temperature     150(2)
_exptl_crystal_description     block
_exptl_crystal_colour     colourless
_exptl_crystal_size_max     0.40
_exptl_crystal_size_mid     0.20
_exptl_crystal_size_min     0.10
_exptl_crystal_density_diffrn     1.579
_exptl_crystal_density_meas     ?
_exptl_crystal_density_method     'not measured'
_exptl_crystal_F_000     600
_exptl_absorpt_coefficient_mu     0.290
_exptl_absorpt_correction_type     multi-scan
_exptl_absorpt_process_details     '(SADABS; Bruker, 2008)'
_exptl_absorpt_correction_T_min     0.8929
_exptl_absorpt_correction_T_max     0.9716
_exptl_special_details     ?
_diffrn_ambient_temperature     150(2)
_diffrn_radiation_type     MoK\a
_diffrn_radiation_wavelength     0.71073
_diffrn_radiation_source     'fine-focus sealed tube'
_diffrn_radiation_monochromator     graphite
_diffrn_measurement_device_type     'Bruker SMART APEXII'
_diffrn_measurement_method     \w
_diffrn_detector_area_resol_mean     ?
_diffrn_reflns_number     9797
_diffrn_reflns_av_R_equivalents     0.0491
_diffrn_reflns_av_sigmaI/netI     0.0500
_diffrn_reflns_theta_min     2.12
_diffrn_reflns_theta_max     26.99
_diffrn_reflns_theta_full     26.99
_diffrn_measured_fraction_theta_max     0.998
_diffrn_measured_fraction_theta_full     0.998
_diffrn_reflns_limit_h_min     -10
_diffrn_reflns_limit_h_max     9
_diffrn_reflns_limit_k_min     -24
_diffrn_reflns_limit_k_max     24
_diffrn_reflns_limit_l_min     -10
_diffrn_reflns_limit_l_max     10
_diffrn_standards_number     0
_diffrn_standards_interval_count     ?
_diffrn_standards_interval_time     0
_diffrn_standards_decay_%     0
_refine_special_details
;
Refinement of <i>F</i>^2^ against ALL reflections. The weighted <i>R</i>-factor
<i>wR</i> and goodness of fit <i>S</i> are based on <i>F</i>^2^, conventional
<i>R</i>-factors <i>R</i> are based on <i>F</i>, with <i>F</i> set to zero for
negative <i>F</i>^2^. The threshold expression of <i>F</i>^2^ >
\s(<i>F</i>^2^) is used only for calculating <i>R</i>-factors(gt) <i>etc</i>.
and is not relevant to the choice of reflections for refinement.
<i>R</i>-factors based on <i>F</i>^2^ are statistically about twice as large
as those based on <i>F</i>, and <i>R</i>- factors based on ALL data will be
even larger.
;
_reflns_number_total     2716
_reflns_number_gt     2164
_reflns_threshold_expression     I>2\s(I)
_refine_ls_structure_factor_coef     Fsqd
_refine_ls_matrix_type     full
_refine_ls_R_factor_all     0.0534
_refine_ls_R_factor_gt     0.0408
_refine_ls_wR_factor_gt     0.0958
_refine_ls_wR_factor_ref     0.1027
_refine_ls_goodness_of_fit_ref     1.066
_refine_ls_restrained_S_all     1.066
_refine_ls_number_reflns     2716
_refine_ls_number_parameters     213
_refine_ls_number_restraints     0
_refine_ls_hydrogen_treatment     refall
_refine_ls_weighting_scheme     calc
_refine_ls_weighting_details
         'calc w=1/[\s^2^(Fo^2^)+(0.0429P)^2^+0.2754P] where P=(Fo^2^+2Fc^2^)/3'
_atom_sites_solution_hydrogens     difmap
_atom_sites_solution_primary     direct
_atom_sites_solution_secondary     difmap
_refine_ls_shift/su_max     0.000
_refine_ls_shift/su_mean     0.000
_refine_diff_density_max     0.272
_refine_diff_density_min     -0.270
_refine_ls_extinction_method     none
_refine_ls_extinction_coef     ?
loop_
    _atom_type_symbol
    _atom_type_description
    _atom_type_scat_dispersion_real
    _atom_type_scat_dispersion_imag
    _atom_type_scat_source
    'C' 'C' 0.0033 0.0016
                         'International Tables Vol C Tables 4.2.6.8 and 6.1.1.4'
    'H' 'H' 0.0000 0.0000
                         'International Tables Vol C Tables 4.2.6.8 and 6.1.1.4'
    'N' 'N' 0.0061 0.0033
                         'International Tables Vol C Tables 4.2.6.8 and 6.1.1.4'
    'F' 'F' 0.0171 0.0103
                         'International Tables Vol C Tables 4.2.6.8 and 6.1.1.4'
    'S' 'S' 0.1246 0.1234
                         'International Tables Vol C Tables 4.2.6.8 and 6.1.1.4'
_computing_data_collection     '<i>APEX2</i> (Bruker, 2008)'
_computing_cell_refinement     'SAINT (Bruker, 2008)'
_computing_data_reduction     'SAINT (Bruker, 2008)'
_computing_structure_solution     'SHELXTL (Sheldrick, 2008)'
_computing_structure_refinement     'SHELXTL (Sheldrick, 2008)'
_computing_molecular_graphics     'SHELXTL (Sheldrick, 2008)'
_computing_publication_material     'SHELXTL (Sheldrick, 2008)'
loop_
    _atom_site_type_symbol
    _atom_site_label
    _atom_site_fract_x
    _atom_site_fract_y
    _atom_site_fract_z
    _atom_site_U_iso_or_equiv
    _atom_site_adp_type
    _atom_site_calc_flag
    _atom_site_refinement_flags
    _atom_site_occupancy
    _atom_site_symmetry_multiplicity
    _atom_site_disorder_assembly
    _atom_site_disorder_group
    S S1 0.22949(6) 0.55985(2) 0.40649(6) 0.02492(15) Uani d . 1 1 . .
    N N1 0.0577(2) 0.44567(7) 0.36963(19) 0.0214(3) Uani d . 1 1 . .
    N N2 -0.0844(2) 0.52744(7) 0.14612(18) 0.0207(3) Uani d . 1 1 . .
    N N3 -0.3431(2) 0.52646(9) -0.0761(2) 0.0306(4) Uani d . 1 1 . .
    F F1 0.62622(19) 0.32402(8) 1.15343(17) 0.0571(4) Uani d . 1 1 . .
    F F2 0.64762(19) 0.22590(6) 1.0452(2) 0.0571(4) Uani d . 1 1 . .
    F F3 0.74065(16) 0.31841(7) 0.97113(19) 0.0530(4) Uani d . 1 1 . .
    C C1 0.2432(2) 0.37530(9) 0.6250(2) 0.0215(4) Uani d . 1 1 . .
    C C2 0.4056(3) 0.36375(10) 0.7611(2) 0.0234(4) Uani d . 1 1 . .
    C C3 0.4358(3) 0.30371(9) 0.8600(2) 0.0250(4) Uani d . 1 1 . .
    C C4 0.3055(3) 0.25486(10) 0.8277(3) 0.0277(4) Uani d . 1 1 . .
    C C5 0.1440(3) 0.26582(10) 0.6924(3) 0.0288(5) Uani d . 1 1 . .
    C C6 0.1129(3) 0.32528(10) 0.5908(3) 0.0256(4) Uani d . 1 1 . .
    C C7 0.6105(3) 0.29265(10) 1.0058(3) 0.0331(5) Uani d . 1 1 . .
    C C8 0.2102(2) 0.43953(9) 0.5201(2) 0.0204(4) Uani d . 1 1 . .
    C C9 0.3176(3) 0.49573(9) 0.5588(2) 0.0240(4) Uani d . 1 1 . .
    C C10 0.0540(2) 0.50577(9) 0.2999(2) 0.0205(4) Uani d . 1 1 . .
    C C11 -0.2399(3) 0.49374(10) 0.0647(2) 0.0285(5) Uani d . 1 1 . .
    C C12 -0.2503(3) 0.58436(11) -0.0854(3) 0.0286(4) Uani d . 1 1 . .
    C C13 -0.0922(3) 0.58620(10) 0.0485(2) 0.0266(4) Uani d . 1 1 . .
    H H9 0.425(3) 0.5042(10) 0.656(3) 0.028(5) Uiso d . 1 1 . .
    H H6 0.004(3) 0.3331(10) 0.496(3) 0.028(5) Uiso d . 1 1 . .
    H H2 0.489(3) 0.3964(11) 0.783(3) 0.031(6) Uiso d . 1 1 . .
    H H11 -0.263(3) 0.4517(11) 0.113(3) 0.035(6) Uiso d . 1 1 . .
    H H5 0.053(3) 0.2292(11) 0.670(3) 0.040(6) Uiso d . 1 1 . .
    H H4 0.328(3) 0.2144(11) 0.900(3) 0.037(6) Uiso d . 1 1 . .
    H H12 -0.298(3) 0.6159(12) -0.176(3) 0.043(7) Uiso d . 1 1 . .
    H H13 0.002(3) 0.6192(12) 0.080(3) 0.044(7) Uiso d . 1 1 . .
loop_
    _atom_site_aniso_label
    _atom_site_aniso_U_11
    _atom_site_aniso_U_22
    _atom_site_aniso_U_33
    _atom_site_aniso_U_12
    _atom_site_aniso_U_13
    _atom_site_aniso_U_23
    S1 0.0198(3) 0.0248(2) 0.0255(3) -0.00220(19) 0.00454(19) 0.00161(18)
    N1 0.0189(8) 0.0255(8) 0.0196(8) 0.0012(6) 0.0077(6) -0.0024(6)
    N2 0.0192(8) 0.0238(7) 0.0172(7) 0.0011(6) 0.0055(6) -0.0012(6)
    N3 0.0268(9) 0.0364(9) 0.0214(8) -0.0014(7) 0.0028(7) 0.0014(7)
    F1 0.0494(9) 0.0731(10) 0.0318(7) 0.0124(8) -0.0007(6) -0.0037(7)
    F2 0.0446(9) 0.0321(7) 0.0713(10) 0.0094(6) 0.0003(7) 0.0201(6)
    F3 0.0223(7) 0.0689(10) 0.0589(9) 0.0053(6) 0.0076(6) 0.0279(7)
    C1 0.0230(10) 0.0223(9) 0.0209(9) 0.0020(7) 0.0107(8) -0.0022(7)
    C2 0.0210(10) 0.0251(9) 0.0244(10) 0.0001(8) 0.0096(8) -0.0013(7)
    C3 0.0256(11) 0.0233(9) 0.0250(10) 0.0028(8) 0.0094(8) 0.0007(7)
    C4 0.0315(11) 0.0222(9) 0.0319(11) 0.0007(8) 0.0155(9) 0.0025(8)
    C5 0.0257(11) 0.0260(10) 0.0361(11) -0.0043(8) 0.0142(9) -0.0040(8)
    C6 0.0214(10) 0.0273(10) 0.0270(10) -0.0003(8) 0.0088(8) -0.0046(8)
    C7 0.0315(12) 0.0276(10) 0.0357(12) 0.0029(9) 0.0092(9) 0.0084(8)
    C8 0.0176(9) 0.0250(9) 0.0186(9) 0.0028(7) 0.0074(7) -0.0018(7)
    C9 0.0198(10) 0.0267(10) 0.0229(9) 0.0014(8) 0.0059(8) 0.0008(7)
    C10 0.0179(9) 0.0257(9) 0.0176(9) 0.0005(7) 0.0068(7) -0.0029(7)
    C11 0.0274(11) 0.0297(10) 0.0220(10) -0.0044(8) 0.0037(8) -0.0012(8)
    C12 0.0307(11) 0.0316(10) 0.0224(10) 0.0043(9) 0.0099(8) 0.0034(8)
    C13 0.0259(11) 0.0282(10) 0.0255(10) -0.0005(8) 0.0104(8) 0.0036(8)
_geom_special_details
;
All e.s.d.'s (except the e.s.d. in the dihedral angle between two l.s. planes)
are estimated using the full covariance matrix. The cell e.s.d.'s are taken
into account individually in the estimation of e.s.d.'s in distances, angles
and torsion angles; correlations between e.s.d.'s in cell parameters are only
used when they are defined by crystal symmetry. An approximate (isotropic)
treatment of cell e.s.d.'s is used for estimating e.s.d.'s involving l.s.
planes.
;
loop_
    _geom_bond_atom_site_label_1
    _geom_bond_atom_site_label_2
    _geom_bond_site_symmetry_2
    _geom_bond_distance
    _geom_bond_publ_flag
    S1 C9 . 1.7128(19) ?
    S1 C10 . 1.7266(18) ?
    N1 C10 . 1.291(2) ?
    N1 C8 . 1.390(2) ?
    N2 C11 . 1.367(2) ?
    N2 C13 . 1.383(2) ?
    N2 C10 . 1.403(2) ?
    N3 C11 . 1.307(2) ?
    N3 C12 . 1.381(3) ?
    F1 C7 . 1.337(3) ?
    F2 C7 . 1.331(2) ?
    F3 C7 . 1.339(3) ?
    C1 C2 . 1.394(3) ?
    C1 C6 . 1.397(3) ?
    C1 C8 . 1.477(2) ?
    C2 C3 . 1.385(3) ?
    C2 H2 . 0.90(2) ?
    C3 C4 . 1.384(3) ?
    C3 C7 . 1.494(3) ?
    C4 C5 . 1.385(3) ?
    C4 H4 . 0.96(2) ?
    C5 C6 . 1.387(3) ?
    C5 H5 . 1.00(2) ?
    C6 H6 . 0.95(2) ?
    C8 C9 . 1.360(3) ?
    C9 H9 . 0.95(2) ?
    C11 H11 . 0.96(2) ?
    C12 C13 . 1.346(3) ?
    C12 H12 . 0.93(2) ?
    C13 H13 . 0.96(2) ?
loop_
    _geom_angle_atom_site_label_1
    _geom_angle_atom_site_label_2
    _geom_angle_atom_site_label_3
    _geom_angle_site_symmetry_1
    _geom_angle_site_symmetry_3
    _geom_angle
    _geom_angle_publ_flag
    C9 S1 C10 . . 88.27(9) ?
    C10 N1 C8 . . 109.34(15) ?
    C11 N2 C13 . . 106.72(15) ?
    C11 N2 C10 . . 125.71(16) ?
    C13 N2 C10 . . 127.57(16) ?
    C11 N3 C12 . . 105.01(17) ?
    C2 C1 C6 . . 118.77(17) ?
    C2 C1 C8 . . 120.30(17) ?
    C6 C1 C8 . . 120.93(17) ?
    C3 C2 C1 . . 120.20(18) ?
    C3 C2 H2 . . 121.4(13) ?
    C1 C2 H2 . . 118.4(13) ?
    C4 C3 C2 . . 120.85(18) ?
    C4 C3 C7 . . 119.88(17) ?
    C2 C3 C7 . . 119.25(17) ?
    C3 C4 C5 . . 119.30(18) ?
    C3 C4 H4 . . 119.6(14) ?
    C5 C4 H4 . . 121.1(14) ?
    C4 C5 C6 . . 120.36(19) ?
    C4 C5 H5 . . 117.8(13) ?
    C6 C5 H5 . . 121.8(13) ?
    C5 C6 C1 . . 120.50(18) ?
    C5 C6 H6 . . 121.5(12) ?
    C1 C6 H6 . . 118.0(12) ?
    F2 C7 F1 . . 106.30(17) ?
    F2 C7 F3 . . 106.36(18) ?
    F1 C7 F3 . . 104.87(18) ?
    F2 C7 C3 . . 113.16(17) ?
    F1 C7 C3 . . 112.79(18) ?
    F3 C7 C3 . . 112.71(17) ?
    C9 C8 N1 . . 115.14(16) ?
    C9 C8 C1 . . 125.36(16) ?
    N1 C8 C1 . . 119.50(16) ?
    C8 C9 S1 . . 110.65(14) ?
    C8 C9 H9 . . 130.2(12) ?
    S1 C9 H9 . . 119.0(12) ?
    N1 C10 N2 . . 122.77(16) ?
    N1 C10 S1 . . 116.59(13) ?
    N2 C10 S1 . . 120.64(13) ?
    N3 C11 N2 . . 111.68(18) ?
    N3 C11 H11 . . 128.1(13) ?
    N2 C11 H11 . . 120.2(13) ?
    C13 C12 N3 . . 111.19(17) ?
    C13 C12 H12 . . 128.0(14) ?
    N3 C12 H12 . . 120.8(14) ?
    C12 C13 N2 . . 105.38(17) ?
    C12 C13 H13 . . 131.8(14) ?
    N2 C13 H13 . . 122.8(14) ?
loop_
    _geom_torsion_atom_site_label_1
    _geom_torsion_atom_site_label_2
    _geom_torsion_atom_site_label_3
    _geom_torsion_atom_site_label_4
    _geom_torsion_site_symmetry_1
    _geom_torsion_site_symmetry_2
    _geom_torsion_site_symmetry_3
    _geom_torsion_site_symmetry_4
    _geom_torsion
    _geom_torsion_publ_flag
    C6 C1 C2 C3 . . . . -0.1(3) ?
    C8 C1 C2 C3 . . . . 179.52(17) ?
    C1 C2 C3 C4 . . . . -1.0(3) ?
    C1 C2 C3 C7 . . . . -179.66(18) ?
    C2 C3 C4 C5 . . . . 1.2(3) ?
    C7 C3 C4 C5 . . . . 179.87(19) ?
    C3 C4 C5 C6 . . . . -0.3(3) ?
    C4 C5 C6 C1 . . . . -0.8(3) ?
    C2 C1 C6 C5 . . . . 1.0(3) ?
    C8 C1 C6 C5 . . . . -178.61(18) ?
    C4 C3 C7 F2 . . . . 26.1(3) ?
    C2 C3 C7 F2 . . . . -155.26(19) ?
    C4 C3 C7 F1 . . . . -94.6(2) ?
    C2 C3 C7 F1 . . . . 84.0(2) ?
    C4 C3 C7 F3 . . . . 146.84(19) ?
    C2 C3 C7 F3 . . . . -34.5(3) ?
    C10 N1 C8 C9 . . . . -0.2(2) ?
    C10 N1 C8 C1 . . . . 179.13(16) ?
    C2 C1 C8 C9 . . . . -10.3(3) ?
    C6 C1 C8 C9 . . . . 169.30(18) ?
    C2 C1 C8 N1 . . . . 170.46(17) ?
    C6 C1 C8 N1 . . . . -9.9(3) ?
    N1 C8 C9 S1 . . . . 0.5(2) ?
    C1 C8 C9 S1 . . . . -178.79(15) ?
    C10 S1 C9 C8 . . . . -0.46(15) ?
    C8 N1 C10 N2 . . . . -179.81(16) ?
    C8 N1 C10 S1 . . . . -0.2(2) ?
    C11 N2 C10 N1 . . . . 9.5(3) ?
    C13 N2 C10 N1 . . . . -171.01(18) ?
    C11 N2 C10 S1 . . . . -170.05(15) ?
    C13 N2 C10 S1 . . . . 9.4(3) ?
    C9 S1 C10 N1 . . . . 0.41(16) ?
    C9 S1 C10 N2 . . . . 180.00(16) ?
    C12 N3 C11 N2 . . . . -0.4(2) ?
    C13 N2 C11 N3 . . . . 0.4(2) ?
    C10 N2 C11 N3 . . . . 180.00(17) ?
    C11 N3 C12 C13 . . . . 0.2(2) ?
    N3 C12 C13 N2 . . . . 0.0(2) ?
    C11 N2 C13 C12 . . . . -0.3(2) ?
    C10 N2 C13 C12 . . . . -179.81(18) ?
loop_
    _geom_hbond_atom_site_label_D
    _geom_hbond_atom_site_label_H
    _geom_hbond_atom_site_label_A
    _geom_hbond_site_symmetry_A
    _geom_hbond_distance_DH
    _geom_hbond_distance_HA
    _geom_hbond_distance_DA
    _geom_hbond_angle_DHA
    C9 H9 N3 1_656 0.95(2) 2.34(2) 3.278(2) 169.4(18)
_iucr_refine_instructions_details
;
TITL I in P2(1)/c
CELL 0.71073   8.4152  19.2403   8.4105  90.000 114.210  90.000
ZERR    4.00   0.0007   0.0015   0.0007   0.000   0.001   0.000
LATT  1
SYMM -X, 0.5+Y, 0.5-Z
SFAC C H N F S
UNIT 52 32 12 12 4
TEMP -123
SIZE .40 .20 .10
EQIV $1 1+X, Y, 1+Z
HTAB C9 N3_$1
L.S. 10
BOND $H
ACTA
FMAP 2
PLAN 6
OMIT -2 54
CONF
WGHT    0.042900    0.275400
FVAR       0.17088
S1    5    0.229486    0.559852    0.406493    11.00000    0.01978    0.02479 =
         0.02551    0.00161    0.00454   -0.00220
N1    3    0.057719    0.445666    0.369631    11.00000    0.01886    0.02546 =
         0.01964   -0.00237    0.00766    0.00125
N2    3   -0.084372    0.527436    0.146121    11.00000    0.01922    0.02385 =
         0.01721   -0.00124    0.00548    0.00110
N3    3   -0.343116    0.526464   -0.076053    11.00000    0.02676    0.03644 =
         0.02144    0.00135    0.00275   -0.00145
F1    4    0.626225    0.324020    1.153427    11.00000    0.04938    0.07313 =
         0.03180   -0.00375   -0.00067    0.01242
F2    4    0.647624    0.225904    1.045168    11.00000    0.04463    0.03209 =
         0.07134    0.02009    0.00028    0.00942
F3    4    0.740650    0.318415    0.971130    11.00000    0.02232    0.06893 =
         0.05889    0.02792    0.00762    0.00525
C1    1    0.243235    0.375298    0.624981    11.00000    0.02296    0.02229 =
         0.02092   -0.00224    0.01074    0.00203
C2    1    0.405586    0.363754    0.761056    11.00000    0.02103    0.02506 =
         0.02440   -0.00125    0.00965    0.00007
C3    1    0.435831    0.303714    0.860026    11.00000    0.02564    0.02326 =
         0.02499    0.00071    0.00937    0.00283
C4    1    0.305469    0.254860    0.827706    11.00000    0.03149    0.02224 =
         0.03194    0.00251    0.01550    0.00072
C5    1    0.144025    0.265816    0.692383    11.00000    0.02574    0.02604 =
         0.03608   -0.00403    0.01419   -0.00428
C6    1    0.112936    0.325277    0.590815    11.00000    0.02144    0.02729 =
         0.02695   -0.00461    0.00879   -0.00025
C7    1    0.610480    0.292650    1.005801    11.00000    0.03147    0.02763 =
         0.03565    0.00843    0.00916    0.00288
C8    1    0.210227    0.439525    0.520148    11.00000    0.01756    0.02501 =
         0.01860   -0.00182    0.00743    0.00277
C9    1    0.317551    0.495732    0.558805    11.00000    0.01978    0.02671 =
         0.02287    0.00075    0.00591    0.00145
C10   1    0.054030    0.505767    0.299878    11.00000    0.01791    0.02571 =
         0.01757   -0.00287    0.00682    0.00046
C11   1   -0.239920    0.493739    0.064675    11.00000    0.02739    0.02973 =
         0.02204   -0.00116    0.00374   -0.00438
C12   1   -0.250338    0.584363   -0.085436    11.00000    0.03074    0.03156 =
         0.02237    0.00339    0.00985    0.00431
C13   1   -0.092170    0.586198    0.048495    11.00000    0.02590    0.02825 =
         0.02550    0.00363    0.01039   -0.00049
H9    2    0.424664    0.504243    0.655776    11.00000    0.02763
H6    2    0.004218    0.333106    0.495869    11.00000    0.02833
H2    2    0.488712    0.396361    0.783353    11.00000    0.03139
H11   2   -0.262720    0.451735    0.113378    11.00000    0.03504
H5    2    0.052891    0.229197    0.669748    11.00000    0.04019
H4    2    0.327630    0.214442    0.900208    11.00000    0.03678
H12   2   -0.297927    0.615937   -0.175869    11.00000    0.04327
H13   2    0.001551    0.619198    0.080231    11.00000    0.04397
HKLF 4
REM  a in P2(1)/c
REM R1 =  0.0408 for   2164 Fo > 4sig(Fo)  and  0.0534 for all   2716 data
REM    213 parameters refined using      0 restraints
END
WGHT      0.0428      0.2783
REM Highest difference peak  0.272,  deepest hole -0.270,  1-sigma level  0.056
Q1    1   0.1373  0.4414  0.4487  11.00000  0.05    0.27
Q2    1   0.5140  0.3025  0.9298  11.00000  0.05    0.27
Q3    1   0.2933  0.5264  0.4927  11.00000  0.05    0.26
Q4    1   0.1438  0.5288  0.3411  11.00000  0.05    0.26
Q5    1   0.2439  0.4050  0.5676  11.00000  0.05    0.24
Q6    1  -0.0850  0.5595  0.0930  11.00000  0.05    0.23
;
data_global
_journal_date_recd_electronic     2013-01-04
_journal_date_accepted     2013-01-07
_journal_name_full     'Acta Crystallographica, Section E'
_journal_year     2013
_journal_volume     69
_journal_issue      2
_journal_page_first     o238
_journal_page_last     o238
_journal_paper_category     QO
_journal_paper_doi     10.1107/S1600536813000615
_journal_coeditor_code     FF2095
_publ_contact_author_name     'Konstantin V. Kudryavtsev'
_publ_contact_author_address
;
Department of Chemistry, M.V. Lomonosov Moscow State University,
Leninskie Gory 1/3, Moscow 119991, Russian Federation
;
_publ_contact_author_email     'kudr@org.chem.msu.ru'
_publ_contact_author_fax     '+7-495-932-8846'
_publ_contact_author_phone     '+7-495-939-3564'
_publ_section_title
;
2-(1<i>H</i>-Imidazol-1-yl)-4-[3-(trifluoromethyl)phenyl]-1,3-thiazole
;
loop_
    _publ_author_name
    _publ_author_footnote
    _publ_author_address
    'Kudryavtsev, Konstantin V.' .
;
Department of Chemistry, M.V. Lomonosov Moscow State University,
Leninskie Gory 1/3, Moscow 119991, Russian Federation
Institute of Physiologically Active Compounds,
Russian Academy of Sciences, Chernogolovka 142432,
Moscow Region, Russian Federation
;
    'Churakov, Andrei V.' .
;
Institute of General and Inorganic Chemistry, Russian Academy of Sciences,
Leninskii prosp. 31, Moscow 119991, Russian Federation
;
    'Guh, Jih-Hwa' .
;
School of Pharmacy, National Taiwan University, Taipei 100, Taiwan
;
