# Supplementary material for: 2-(1H-Imidazol-1-yl)-4-[3-(trifluoro­meth­yl)phen­yl]-1,3-thia­zole
Source: Acta Crystallogr Sect E Struct Rep Online. 2013 Jan 16;69(Pt 2):o238. doi: 10.1107/S1600536813000615 (PMC3569771; doi:10.1107/S1600536813000615)
Supplement: Supplementary file 2 [file e-69-0o238-Isup2.hkl]

# 
# h,k,l, Fc-squared, Fo-squared, sigma(Fo-squared) and status flag 
# 
data_I
_shelx_title ' a in P2(1)/c' 
_shelx_refln_list_code          4 
_shelx_F_calc_maximum      189.10 
_exptl_crystal_F_000       600.00 
_reflns_d_resolution_high  0.7830 
 
loop_ 
 _symmetry_equiv_pos_as_xyz 
 'x, y, z' 
 '-x, y+1/2, -z+1/2' 
 '-x, -y, -z' 
 'x, -y-1/2, z-1/2' 
 
_cell_length_a     8.4152 
_cell_length_b    19.2403 
_cell_length_c     8.4105 
_cell_angle_alpha  90.000 
_cell_angle_beta  114.210 
_cell_angle_gamma  90.000 
 
_shelx_F_squared_multiplier     1.000 
 
loop_ 
 _refln_index_h 
 _refln_index_k 
 _refln_index_l 
 _refln_F_squared_calc 
 _refln_F_squared_meas 
 _refln_F_squared_sigma 
 _refln_observed_status 
   1   0   0        0.02        1.88      1.20 o 
   2   0   0    13759.53    12986.21    468.84 o 
   3   0   0     3635.18     3742.06    138.57 o 
   4   0   0       17.61       18.50      4.10 o 
   5   0   0       60.38       60.51     20.72 o 
   6   0   0     3142.68     3213.14    123.09 o 
   7   0   0     1367.84     1414.72     59.18 o 
   8   0   0      229.73      270.56     30.48 o 
   9   0   0      267.65      303.10     34.25 o 
   1   1   0       54.79       55.50      2.36 o 
   2   1   0     6594.15     6414.33    223.91 o 
   3   1   0      992.21     1051.71     29.51 o 
   4   1   0        1.48        0.86      1.77 o 
   5   1   0       95.93      105.49      6.81 o 
   6   1   0     1009.22     1009.50     38.26 o 
   7   1   0      118.37      116.34      8.39 o 
   8   1   0       23.88       25.82      7.63 o 
   9   1   0      160.17      164.96     17.55 o 
   0   2   0     2223.13     2266.75     66.44 o 
   1   2   0     9824.03     9689.85    215.49 o 
   2   2   0      607.25      578.88     23.66 o 
   3   2   0      234.05      221.23      8.93 o 
   4   2   0     3366.30     3549.10     93.86 o 
   5   2   0        4.98       17.84      3.10 o 
   6   2   0      629.45      655.78     33.54 o 
   7   2   0     1607.62     1563.16     53.89 o 
   8   2   0      135.82      125.56     11.39 o 
   9   2   0      178.04      181.86     27.74 o 
   1   3   0     1703.19     1786.90     44.90 o 
   2   3   0      915.34      872.86     21.90 o 
   3   3   0     2416.00     2284.95     60.81 o 
   4   3   0     1264.02     1303.64     36.73 o 
   5   3   0       30.66       27.06      3.51 o 
   6   3   0      209.02      220.10     15.57 o 
   7   3   0       28.93       26.34      5.44 o 
   8   3   0        0.16        1.59      3.80 o 
   9   3   0       25.12       19.18     11.99 o 
   0   4   0    10448.76     9765.53    415.61 o 
   1   4   0       17.16       16.38      2.76 o 
   2   4   0      208.96      202.00      8.25 o 
   3   4   0     1835.66     1909.63     45.78 o 
   4   4   0      519.04      551.95     17.44 o 
   5   4   0      379.91      408.19     18.83 o 
   6   4   0      383.00      383.76     18.14 o 
   7   4   0       98.16       94.32     11.84 o 
   8   4   0      232.24      215.18     19.01 o 
   9   4   0        1.95        0.56      5.92 o 
   1   5   0      138.61      140.61      6.43 o 
   2   5   0      372.89      414.99     19.76 o 
   3   5   0     1031.14     1011.69     29.44 o 
   4   5   0     1908.83     1984.70     48.16 o 
   5   5   0      205.72      191.73      8.00 o 
   6   5   0      171.13      195.44     10.85 o 
   7   5   0      422.20      439.43     20.27 o 
   8   5   0       93.77       77.82      9.87 o 
   9   5   0       70.29       85.57     10.88 o 
   0   6   0      215.99      215.56     12.72 o 
   1   6   0      680.36      681.95     15.68 o 
   2   6   0      969.06      972.34     33.66 o 
   3   6   0      907.79      937.01     21.88 o 
   4   6   0      420.95      409.70     12.30 o 
   5   6   0       48.47       49.75      4.09 o 
   6   6   0       12.65       14.33      3.47 o 
   7   6   0       89.71       87.66      9.67 o 
   8   6   0        0.91       -1.72      4.14 o 
   9   6   0       55.66       59.02     14.83 o 
   1   7   0     3443.61     3151.79    117.78 o 
   2   7   0      294.81      281.52     11.51 o 
   3   7   0     3631.11     3812.70     80.99 o 
   4   7   0      316.92      311.41     10.13 o 
   5   7   0      485.97      453.93     13.99 o 
   6   7   0       26.59       24.30      9.61 o 
   7   7   0      501.60      495.05     23.20 o 
   8   7   0       89.45       73.04      9.61 o 
   9   7   0      171.78      174.39     25.66 o 
   0   8   0     1832.60     1641.86    109.06 o 
   1   8   0       86.57       91.95      4.07 o 
   2   8   0      407.04      334.20     10.42 o 
   3   8   0      852.09      960.00     33.01 o 
   4   8   0      544.78      506.93     13.40 o 
   5   8   0      676.88      652.23     26.14 o 
   6   8   0     1063.63     1052.89     38.89 o 
   7   8   0      346.66      403.09     21.64 o 
   8   8   0      192.12      206.05     16.46 o 
   9   8   0      136.54      130.68     13.90 o 
   1   9   0     2185.24     2088.89     45.14 o 
   2   9   0      812.32      829.85     21.81 o 
   3   9   0        5.71        5.44      1.81 o 
   4   9   0       95.87      109.56      6.15 o 
   5   9   0       61.77       62.72      7.44 o 
   6   9   0       72.62       89.64      9.70 o 
   7   9   0       49.39       45.20     13.48 o 
   8   9   0       15.99       14.30      6.08 o 
   9   9   0        0.01        0.66      6.10 o 
   0  10   0       41.03       34.11      4.65 o 
   1  10   0      486.71      499.36     12.97 o 
   2  10   0      559.32      550.39     15.77 o 
   3  10   0      166.84      154.05      7.36 o 
   4  10   0      149.97      121.74     11.32 o 
   5  10   0      130.09      109.14     10.23 o 
   6  10   0        0.50        0.37      7.51 o 
   7  10   0      176.33      179.92     14.78 o 
   8  10   0        2.98        7.52      5.49 o 
   1  11   0      333.78      311.01      9.19 o 
   2  11   0       94.85      116.51      6.42 o 
   3  11   0      300.26      327.21     14.36 o 
   4  11   0       58.48       48.68      8.81 o 
   5  11   0      138.41      132.43      9.79 o 
   6  11   0       35.39       43.42     13.38 o 
   7  11   0       48.50       35.19      7.43 o 
   8  11   0      331.45      300.85     23.70 o 
   0  12   0      201.62      195.15     12.45 o 
   1  12   0      281.65      297.01     16.25 o 
   2  12   0      209.56      207.31      8.77 o 
   3  12   0       19.75       24.10      3.69 o 
   4  12   0        5.29        7.01      3.16 o 
   5  12   0      538.09      513.92     19.68 o 
   6  12   0       52.43       53.65      8.17 o 
   7  12   0       20.21       19.29      8.29 o 
   8  12   0        1.86        1.54      5.59 o 
   1  13   0      715.42      645.79     23.84 o 
   2  13   0       67.29       68.03      5.21 o 
   3  13   0       98.76       89.91      6.39 o 
   4  13   0       47.37       38.70      7.81 o 
   5  13   0       58.05       44.05      6.09 o 
   6  13   0       32.51       24.28      6.54 o 
   7  13   0       88.75       83.93     12.18 o 
   8  13   0      313.79      355.77     37.12 o 
   0  14   0      225.00      215.29     11.54 o 
   1  14   0       23.17       26.45      3.00 o 
   2  14   0       90.74       71.46      5.52 o 
   3  14   0        6.19       11.93      2.98 o 
   4  14   0      160.43      146.52     19.53 o 
   5  14   0      525.27      544.50     21.10 o 
   6  14   0       78.56       53.27      8.43 o 
   7  14   0      114.60      119.43     15.36 o 
   8  14   0        1.90       -0.68      5.71 o 
   1  15   0      115.38      124.65      7.39 o 
   2  15   0        1.96        1.38      2.28 o 
   3  15   0      266.70      271.17     11.40 o 
   4  15   0        9.51        9.19      3.82 o 
   5  15   0       41.91       41.15      9.49 o 
   6  15   0        0.79        0.79      4.43 o 
   7  15   0      149.45      136.44     16.92 o 
   0  16   0     1779.15     1774.25     73.50 o 
   1  16   0       10.40       15.98      3.45 o 
   2  16   0     1082.90     1054.66     31.75 o 
   3  16   0       82.56       85.81      8.11 o 
   4  16   0     1359.38     1361.79     41.93 o 
   5  16   0      212.59      189.74     14.73 o 
   6  16   0      283.91      259.39     16.00 o 
   7  16   0       20.64       17.35      6.80 o 
   1  17   0      206.81      244.07     11.22 o 
   2  17   0      493.28      495.35     16.63 o 
   3  17   0       22.96       21.90      4.59 o 
   4  17   0        0.24        1.28      3.38 o 
   5  17   0       38.61       42.52      6.70 o 
   6  17   0       17.59       20.13      5.64 o 
   7  17   0        0.04       -4.64      5.45 o 
   0  18   0      352.89      389.11     23.72 o 
   1  18   0      126.64      136.43      8.52 o 
   2  18   0      370.35      407.15     15.31 o 
   3  18   0        5.43        2.98      3.43 o 
   4  18   0      261.17      247.27     17.27 o 
   5  18   0      118.77      131.71     11.07 o 
   6  18   0        0.02        4.50      4.69 o 
   1  19   0      461.32      475.59     19.03 o 
   2  19   0      103.58       89.86      9.49 o 
   3  19   0       11.23       18.42      4.79 o 
   4  19   0        5.58        1.66      4.02 o 
   5  19   0      148.53      177.63     13.33 o 
   6  19   0       73.70       68.04      8.80 o 
   0  20   0        1.43       -1.37      4.60 o 
   1  20   0        3.54        2.12      3.52 o 
   2  20   0        1.39       -0.24      3.59 o 
   3  20   0        0.14       -1.69      3.56 o 
   4  20   0      188.87      191.90     13.72 o 
   5  20   0       26.50       18.00      5.61 o 
   1  21   0      274.50      234.94     13.97 o 
   2  21   0      260.40      279.44     18.54 o 
   3  21   0       44.22       46.80      8.16 o 
   4  21   0       53.88       43.08      7.38 o 
   5  21   0      179.92      187.89     14.29 o 
   0  22   0       37.67       30.71      8.53 o 
   1  22   0        6.12        6.00      4.98 o 
   2  22   0       13.88       10.27      5.49 o 
   3  22   0       14.30       20.01     15.06 o 
   4  22   0       26.41       31.49      6.94 o 
   1  23   0      228.00      216.15     16.78 o 
   2  23   0        0.02       -0.12      4.50 o 
   3  23   0      215.19      219.09     17.26 o 
   0  24   0       26.85       15.53      7.90 o 
   1  24   0        2.22        0.78      4.82 o 
   2  24   0       31.26       21.82      7.23 o 
 -10   1   1        7.20       10.62     11.30 o 
  -9   1   1        1.31        9.59      7.02 o 
  -8   1   1       14.36        5.60      6.00 o 
  -7   1   1      515.57      547.22     19.52 o 
  -6   1   1      269.64      271.46     11.88 o 
  -5   1   1        6.43        4.49      3.51 o 
  -4   1   1      237.09      218.68     10.78 o 
  -3   1   1       84.83       93.63      6.38 o 
  -2   1   1     1980.95     2026.32     52.96 o 
  -1   1   1      781.93      810.92     23.99 o 
   0   1   1       38.14       41.47      1.61 o 
   1   1   1      548.02      602.00     14.92 o 
   2   1   1        2.67        8.25      1.56 o 
   3   1   1     2007.64     1943.25     52.57 o 
   4   1   1     1168.98     1241.74     35.62 o 
   5   1   1     1181.98     1202.90     35.50 o 
   6   1   1      322.10      303.31     13.61 o 
   7   1   1       16.20       14.27      4.29 o 
   8   1   1       74.47       67.90      9.12 o 
   9   1   1      330.78      329.13     37.67 o 
 -10   2   1       85.53       97.27     21.92 o 
  -9   2   1       54.44       52.74     15.75 o 
  -8   2   1       80.18       77.27      9.06 o 
  -7   2   1       12.24        7.75      4.23 o 
  -6   2   1      351.10      355.54     14.09 o 
  -5   2   1       79.52       88.38      8.60 o 
  -4   2   1       85.52       82.55      8.45 o 
  -3   2   1      977.83     1013.75     28.11 o 
  -2   2   1       39.27       55.78      3.56 o 
  -1   2   1       56.11       61.39      2.47 o 
   0   2   1     3122.11     3124.10     70.81 o 
   1   2   1      128.34      119.29      3.60 o 
   2   2   1      171.50      166.09      6.45 o 
   3   2   1      678.11      777.34     22.95 o 
   4   2   1      216.23      193.18      8.64 o 
   5   2   1        1.05        2.20      2.34 o 
   6   2   1      402.19      400.49     15.67 o 
   7   2   1        0.15        3.81      3.38 o 
   8   2   1      253.91      234.09     24.66 o 
   9   2   1      115.21      156.52     26.37 o 
 -10   3   1       39.52       53.77     17.81 o 
  -9   3   1      122.32      164.05     27.40 o 
  -8   3   1       67.14       97.15      9.99 o 
  -7   3   1       47.00       56.75      7.37 o 
  -6   3   1      968.90      911.56     28.06 o 
  -5   3   1      165.61      161.16      7.98 o 
  -4   3   1     1333.70     1306.11     96.25 o 
  -3   3   1      844.31      963.58     26.86 o 
  -2   3   1       50.68       60.16      3.29 o 
  -1   3   1     6878.61     7009.03    144.25 o 
   0   3   1     1974.50     1924.62     43.80 o 
   1   3   1      188.30      223.14      5.89 o 
   2   3   1     1275.33     1224.55     33.36 o 
   3   3   1     1589.72     1763.65     48.19 o 
   4   3   1      212.55      212.91      9.18 o 
   5   3   1      402.02      388.59     14.36 o 
   6   3   1        4.68        6.03      3.77 o 
   7   3   1        5.05       12.18      4.66 o 
   8   3   1        1.70        1.03      5.93 o 
   9   3   1        0.39       -1.00      6.58 o 
 -10   4   1       67.33       80.83     21.58 o 
  -9   4   1      354.48      450.03     45.89 o 
  -8   4   1       20.91       25.82      7.46 o 
  -7   4   1     3371.67     3471.20    110.96 o 
  -6   4   1        6.02       10.39      4.22 o 
  -5   4   1     1061.40      954.94     38.78 o 
  -4   4   1      104.18      123.42      5.93 o 
  -3   4   1      758.18      736.84     21.81 o 
  -2   4   1      139.62      135.84      5.25 o 
  -1   4   1     8994.54     8676.68    178.51 o 
   0   4   1        3.63        7.42      1.16 o 
   1   4   1     7606.29     7494.92    154.53 o 
   2   4   1      577.14      641.87     15.22 o 
   3   4   1      549.39      527.89     14.88 o 
   4   4   1        3.09        2.49      1.73 o 
   5   4   1       26.36       25.16      3.32 o 
   6   4   1       68.09       65.63      5.71 o 
   7   4   1      281.67      283.27     14.55 o 
   8   4   1      276.74      277.14     18.75 o 
   9   4   1       31.98       49.22     11.41 o 
  -9   5   1        0.00       -2.05      6.08 o 
  -8   5   1      204.36      250.42     20.74 o 
  -7   5   1        1.50        4.45      3.61 o 
  -6   5   1      248.21      244.79     28.11 o 
  -5   5   1      869.01      915.00     53.52 o 
  -4   5   1     1715.37     1893.64     63.92 o 
  -3   5   1      187.72      195.81      9.07 o 
  -2   5   1      929.87      935.28     22.69 o 
  -1   5   1     3767.59     3752.16     78.21 o 
   0   5   1     1489.94     1509.59     35.16 o 
   1   5   1        7.16        7.87      1.19 o 
   2   5   1     1123.66     1164.39     26.00 o 
   3   5   1       10.46        8.50      2.15 o 
   4   5   1      166.96      171.89      7.37 o 
   5   5   1      488.42      491.94     15.26 o 
   6   5   1      737.02      726.78     21.46 o 
   7   5   1      108.87      118.69     16.59 o 
   8   5   1       14.89       22.05      6.22 o 
   9   5   1        1.56        4.37      5.86 o 
  -9   6   1      273.57      288.04     19.60 o 
  -8   6   1      355.29      352.20     34.26 o 
  -7   6   1        8.64        1.78      4.20 o 
  -6   6   1        6.35        8.29      2.98 o 
  -5   6   1       37.16       45.44      3.73 o 
  -4   6   1       43.80       38.37      3.74 o 
  -3   6   1     1170.64     1158.68     28.79 o 
  -2   6   1      952.17      977.50     28.57 o 
  -1   6   1     1445.17     1444.81     34.50 o 
   0   6   1      124.16      115.88      4.80 o 
   1   6   1       14.70       12.77      1.71 o 
   2   6   1        0.49        2.45      1.12 o 
   3   6   1       61.05       91.93      6.61 o 
   4   6   1       48.22       38.40      4.53 o 
   5   6   1       63.86       67.57      5.22 o 
   6   6   1       93.92       86.41      7.43 o 
   7   6   1        0.00        0.76      4.13 o 
   8   6   1      281.73      297.01     20.33 o 
   9   6   1       16.41       19.72      6.94 o 
  -9   7   1       98.63      119.46     12.88 o 
  -8   7   1      220.33      217.74     16.40 o 
  -7   7   1       78.12       75.42      9.59 o 
  -6   7   1      203.02      184.03     13.35 o 
  -5   7   1       27.79       31.20      3.81 o 
  -4   7   1      368.07      340.30     15.91 o 
  -3   7   1      213.31      220.74      8.10 o 
  -2   7   1      538.16      501.13     15.18 o 
  -1   7   1     1041.96     1002.97     22.53 o 
   0   7   1      919.06      864.67     19.66 o 
   1   7   1     2462.83     2436.17     56.56 o 
   2   7   1     2056.12     2072.00     45.03 o 
   3   7   1      809.21      831.33     19.94 o 
   4   7   1       90.28       92.65      5.94 o 
   5   7   1     1195.13     1198.90     31.64 o 
   6   7   1      141.73      146.67     12.16 o 
   7   7   1     1481.11     1371.38     49.40 o 
   8   7   1        2.73        6.00      4.98 o 
  -9   8   1        6.91       -2.82      5.06 o 
  -8   8   1       13.36       12.86      5.60 o 
  -7   8   1        7.61       12.98      5.98 o 
  -6   8   1      162.53      150.63     19.36 o 
  -5   8   1       63.89       46.01      9.15 o 
  -4   8   1        7.07        3.18      2.16 o 
  -3   8   1        6.44        3.40      1.93 o 
  -2   8   1       13.65       14.32      2.75 o 
  -1   8   1       74.50       63.89      4.01 o 
   0   8   1       94.50       88.59      4.00 o 
   1   8   1     1845.50     1875.41     44.47 o 
   2   8   1        4.78        8.50      1.97 o 
   3   8   1      118.06      121.80      5.36 o 
   4   8   1      276.26      270.45     15.65 o 
   5   8   1        8.71       13.91      3.40 o 
   6   8   1      255.64      251.82     16.48 o 
   7   8   1       27.60       28.15      6.66 o 
   8   8   1       10.71       16.46      6.13 o 
  -9   9   1       81.57       59.40     11.35 o 
  -8   9   1       71.02       93.03     18.03 o 
  -7   9   1       80.32       82.19     21.55 o 
  -6   9   1      598.25      591.66     25.93 o 
  -5   9   1        0.33        0.89      2.96 o 
  -4   9   1     1566.61     1554.26     42.32 o 
  -3   9   1       72.03       83.52      4.68 o 
  -2   9   1      579.05      535.58     16.85 o 
  -1   9   1      189.34      179.42      6.02 o 
   0   9   1      374.87      410.83     10.86 o 
   1   9   1     3290.61     3455.13     73.39 o 
   2   9   1       87.30      101.51      5.62 o 
   3   9   1     3579.45     3659.13     85.36 o 
   4   9   1      191.73      180.30      8.40 o 
   5   9   1     1226.82     1207.11     43.02 o 
   6   9   1      483.80      450.68     34.70 o 
   7   9   1      395.22      391.67     44.03 o 
   8   9   1        0.23       -1.79      4.69 o 
  -9  10   1      157.95      195.59     17.07 o 
  -8  10   1        0.84        9.76      5.61 o 
  -7  10   1      103.08      114.88     11.74 o 
  -6  10   1       11.88        9.11      4.74 o 
  -5  10   1      511.21      443.81     22.75 o 
  -4  10   1       67.26       67.07      6.21 o 
  -3  10   1     1540.90     1396.91     34.90 o 
  -2  10   1      174.73      192.05      7.76 o 
  -1  10   1      154.12      204.15      6.82 o 
   0  10   1      933.02     1066.77     24.62 o 
   1  10   1      298.33      289.31      9.13 o 
   2  10   1      928.04      865.08     20.68 o 
   3  10   1      179.91      185.20      8.39 o 
   4  10   1     1359.63     1390.71     55.06 o 
   5  10   1      437.05      471.81     46.37 o 
   6  10   1        6.73        5.14      4.61 o 
   7  10   1       26.78       37.65      7.63 o 
   8  10   1        0.02       -3.01      4.83 o 
  -9  11   1       10.18        2.94      6.41 o 
  -8  11   1      739.98      732.17     32.26 o 
  -7  11   1      214.74      217.11     17.03 o 
  -6  11   1      826.47      713.01     30.00 o 
  -5  11   1      263.69      241.02     30.30 o 
  -4  11   1      416.41      367.37     21.55 o 
  -3  11   1       21.96       24.75      3.12 o 
  -2  11   1      793.00      819.96     21.99 o 
  -1  11   1      120.95      106.98      4.99 o 
   0  11   1     4105.11     4309.34     91.20 o 
   1  11   1       13.60       12.73      2.08 o 
   2  11   1     2169.98     2099.21     46.34 o 
   3  11   1        0.07        0.82      1.80 o 
   4  11   1      527.90      554.22     17.42 o 
   5  11   1      116.70       80.37      9.06 o 
   6  11   1      281.56      294.22     23.16 o 
   7  11   1      183.94      168.41     14.87 o 
   8  11   1        3.22        8.08      6.23 o 
  -8  12   1       42.33       37.33      8.00 o 
  -7  12   1      353.53      400.51     23.03 o 
  -6  12   1       93.93       62.76     14.19 o 
  -5  12   1      686.82      668.04     23.77 o 
  -4  12   1       29.72       20.92      6.13 o 
  -3  12   1     1154.52      989.24     58.63 o 
  -2  12   1     2307.08     2316.62     55.22 o 
  -1  12   1      145.56      115.49      5.97 o 
   0  12   1      352.37      313.50     10.33 o 
   1  12   1     2562.00     2535.07     55.49 o 
   2  12   1      229.71      232.65      9.55 o 
   3  12   1      831.37      821.55     23.06 o 
   4  12   1       16.38       12.28      3.68 o 
   5  12   1      102.79       86.92      9.80 o 
   6  12   1        5.51        6.85      4.63 o 
   7  12   1      147.99      157.05     14.55 o 
   8  12   1      242.26      256.35     28.62 o 
  -8  13   1        7.98       10.64      5.97 o 
  -7  13   1        1.23        3.14      4.61 o 
  -6  13   1        8.21       12.23      9.23 o 
  -5  13   1      149.30      146.58     19.53 o 
  -4  13   1      149.13      161.59     10.77 o 
  -3  13   1       69.21       88.02      7.64 o 
  -2  13   1        0.01        1.14      1.84 o 
  -1  13   1      361.32      350.85     10.61 o 
   0  13   1      789.31      720.97     18.31 o 
   1  13   1      193.16      233.08      8.96 o 
   2  13   1        9.39        4.89      2.23 o 
   3  13   1      424.10      398.23     13.51 o 
   4  13   1      178.42      169.06     11.86 o 
   5  13   1      240.37      256.82     14.25 o 
   6  13   1      298.45      315.26     20.06 o 
   7  13   1       21.26       26.70      9.12 o 
  -8  14   1       79.76       88.43     16.05 o 
  -7  14   1       13.89       29.22      7.50 o 
  -6  14   1      264.43      240.81     21.90 o 
  -5  14   1      612.42      588.47     25.11 o 
  -4  14   1        4.48        9.33      3.88 o 
  -3  14   1      494.01      480.56     20.25 o 
  -2  14   1      270.57      242.09     17.92 o 
  -1  14   1      982.49      987.53     28.69 o 
   0  14   1       41.52       36.25      3.47 o 
   1  14   1      119.62      116.84      6.99 o 
   2  14   1      662.16      643.02     19.11 o 
   3  14   1      108.76      111.08      7.36 o 
   4  14   1     1582.91     1507.63     46.57 o 
   5  14   1      130.69      119.01      9.84 o 
   6  14   1       44.88       45.78      8.16 o 
   7  14   1        0.39       -1.97      5.19 o 
  -8  15   1        0.03        1.87      5.72 o 
  -7  15   1      279.35      241.48     25.66 o 
  -6  15   1       84.45       99.21      9.64 o 
  -5  15   1        0.89        2.15      3.59 o 
  -4  15   1       87.50      101.93      9.90 o 
  -3  15   1        0.54        2.05      3.07 o 
  -2  15   1     2310.98     2112.36     53.23 o 
  -1  15   1        2.08        3.73      2.45 o 
   0  15   1      469.98      418.80     14.29 o 
   1  15   1      399.70      386.47     13.29 o 
   2  15   1       24.80       21.15      3.62 o 
   3  15   1        1.65        1.32      2.48 o 
   4  15   1      710.91      674.15     24.17 o 
   5  15   1       33.36       31.27     10.13 o 
   6  15   1        5.61        6.01      5.45 o 
   7  15   1      259.79      332.51     22.86 o 
  -7  16   1       34.95       28.66     10.12 o 
  -6  16   1      188.03      195.10     13.78 o 
  -5  16   1      119.04      128.88     10.70 o 
  -4  16   1        0.60       -0.89      3.04 o 
  -3  16   1      386.04      413.67     17.86 o 
  -2  16   1     1156.89     1137.78     30.92 o 
  -1  16   1        0.12        3.05      2.54 o 
   0  16   1        3.22        5.73      2.41 o 
   1  16   1       39.43       50.87      5.00 o 
   2  16   1        5.43        6.57      3.64 o 
   3  16   1       17.61        9.56      3.36 o 
   4  16   1       57.26       64.73      9.12 o 
   5  16   1        0.23        0.48      3.61 o 
   6  16   1        1.65       -1.62      4.61 o 
  -7  17   1      253.39      267.45     20.24 o 
  -6  17   1      611.27      560.79     24.16 o 
  -5  17   1      246.48      243.31     14.99 o 
  -4  17   1        4.04        4.32      3.76 o 
  -3  17   1       68.60       63.11      7.08 o 
  -2  17   1      518.74      509.21     20.90 o 
  -1  17   1       63.70       69.86      6.07 o 
   0  17   1     2842.18     2733.01     73.63 o 
   1  17   1      108.14      122.17      9.41 o 
   2  17   1       40.38       30.66      5.08 o 
   3  17   1       17.94       17.89      4.67 o 
   4  17   1        1.67        1.41      3.57 o 
   5  17   1      400.72      394.77     20.71 o 
   6  17   1        0.02       -1.43      5.41 o 
  -7  18   1        7.23       11.73      7.14 o 
  -6  18   1       18.92       16.15      5.66 o 
  -5  18   1       14.37       10.87      5.11 o 
  -4  18   1        8.03        7.71      4.41 o 
  -3  18   1        0.18        5.63      3.59 o 
  -2  18   1      290.61      295.88     19.24 o 
  -1  18   1        9.54       12.78      3.52 o 
   0  18   1      356.32      403.73     16.62 o 
   1  18   1      126.50      123.59      8.15 o 
   2  18   1        0.84       -1.88      2.60 o 
   3  18   1       30.19       44.41      6.38 o 
   4  18   1        7.36       10.52      4.62 o 
   5  18   1        0.60        0.74      3.96 o 
   6  18   1       78.21       84.66     17.21 o 
  -6  19   1      127.94      135.28     12.16 o 
  -5  19   1      168.44      165.94     12.85 o 
  -4  19   1       66.47       73.65     10.48 o 
  -3  19   1       33.43       31.13      5.78 o 
  -2  19   1      432.10      418.21     23.89 o 
  -1  19   1       60.83       61.53      9.16 o 
   0  19   1      574.48      556.99     20.53 o 
   1  19   1      412.69      401.96     18.09 o 
   2  19   1        3.21        3.95      3.30 o 
   3  19   1      189.51      198.73     12.98 o 
   4  19   1       92.60      103.49     10.02 o 
   5  19   1       28.76       36.90      7.39 o 
  -6  20   1        0.09       -3.55      4.21 o 
  -5  20   1       60.22       66.96      8.81 o 
  -4  20   1       23.67       17.81      5.39 o 
  -3  20   1      175.00      186.62     13.07 o 
  -2  20   1       21.61       16.22      5.59 o 
  -1  20   1        1.61       -1.53      4.20 o 
   0  20   1        5.35        8.83      3.92 o 
   1  20   1       24.00       39.86      5.96 o 
   2  20   1      148.88      146.63     22.00 o 
   3  20   1       88.99       99.99      9.71 o 
   4  20   1      347.65      349.91     27.76 o 
   5  20   1        0.53       -1.72      4.89 o 
  -5  21   1      100.32      100.81     12.11 o 
  -4  21   1      223.36      245.06     15.70 o 
  -3  21   1       42.84       37.58      7.59 o 
  -2  21   1       18.29        9.13      5.22 o 
  -1  21   1       11.01       10.79      4.45 o 
   0  21   1        1.40        4.79      3.92 o 
   1  21   1        5.89        1.23      4.30 o 
   2  21   1      168.25      200.64     15.77 o 
   3  21   1       72.67       73.59      8.49 o 
   4  21   1        0.12        5.02      4.88 o 
  -4  22   1       19.41       16.36      6.03 o 
  -3  22   1       55.75       67.26      9.44 o 
  -2  22   1       94.64       97.31     12.69 o 
  -1  22   1        0.24       -0.68      4.33 o 
   0  22   1      108.95      112.62     10.07 o 
   1  22   1       93.11      101.01      9.43 o 
   2  22   1       32.26       20.11      6.52 o 
   3  22   1       31.84       41.33      8.51 o 
  -3  23   1        5.22        5.52      5.06 o 
  -2  23   1       68.39       79.44     10.23 o 
  -1  23   1        0.11        0.78      4.92 o 
   0  23   1       17.25       25.54      6.11 o 
   1  23   1       84.22       83.85     12.53 o 
   2  23   1      160.55      171.16     15.07 o 
  -2  24   1        1.84        4.16      5.45 o 
  -1  24   1       28.90       33.63      7.65 o 
   0  24   1        1.16        7.27      5.22 o 
   1  24   1        6.89        1.12      5.90 o 
 -10   0   2        5.41        8.22     10.96 o 
  -9   0   2      812.96      905.53     65.76 o 
  -8   0   2     1203.30     1157.26     79.46 o 
  -7   0   2      311.84      300.49     43.15 o 
  -6   0   2     2697.07     2425.25    218.33 o 
  -5   0   2     1171.57     1213.62     49.00 o 
  -4   0   2      483.86      520.93     22.48 o 
  -3   0   2      943.11     1135.04     43.71 o 
  -2   0   2     8545.22     8697.76    431.19 o 
  -1   0   2     3619.63     3433.30    125.95 o 
   0   0   2     9499.11     9272.79    460.64 o 
   1   0   2     1387.27     1321.65     70.55 o 
   2   0   2     7151.37     7310.98    267.64 o 
   3   0   2     2045.77     2271.51     87.41 o 
   4   0   2      670.02      722.54     46.24 o 
   5   0   2     1024.20      928.06     41.25 o 
   6   0   2      440.99      433.06     24.27 o 
   7   0   2      526.71      544.25     29.61 o 
   8   0   2        1.83       -6.51      7.53 o 
 -10   1   2       25.52       35.28     15.75 o 
  -9   1   2      169.35      157.64     24.32 o 
  -8   1   2     1238.44     1356.46     82.54 o 
  -7   1   2      606.87      527.53     47.57 o 
  -6   1   2        4.14        2.12      2.35 o 
  -5   1   2      381.95      402.63     13.71 o 
  -4   1   2      413.38      454.18     14.18 o 
  -3   1   2       51.82       62.43      3.57 o 
  -2   1   2     8801.07     8537.22    299.21 o 
  -1   1   2     4730.43     4700.82    107.11 o 
   0   1   2     2686.24     2612.64     60.50 o 
   1   1   2     3214.58     3125.20     72.37 o 
   2   1   2        7.11        4.49      3.18 o 
   3   1   2       13.83        2.70      2.03 o 
   4   1   2      161.81      171.03      9.54 o 
   5   1   2      137.38      139.08      9.01 o 
   6   1   2        0.85        1.72      2.98 o 
   7   1   2       39.28       40.02      6.08 o 
   8   1   2      104.77      125.38     13.80 o 
 -10   2   2        3.61        9.25     12.67 o 
  -9   2   2       92.30       96.00     14.17 o 
  -8   2   2       30.60       32.59      9.16 o 
  -7   2   2      541.86      481.94     22.43 o 
  -6   2   2       45.08       46.70      4.69 o 
  -5   2   2     2569.24     2624.13     70.60 o 
  -4   2   2      153.82      143.88      6.23 o 
  -3   2   2      352.43      375.53     11.55 o 
  -2   2   2    35757.52    34106.69    965.64 o 
  -1   2   2      133.39      136.03      4.91 o 
   0   2   2      642.95      701.58     15.66 o 
   1   2   2      133.91      116.06      4.69 o 
   2   2   2     4552.60     4711.75    108.73 o 
   3   2   2      671.92      592.99     16.68 o 
   4   2   2       68.00       99.91      7.00 o 
   5   2   2     1758.19     1695.82     49.01 o 
   6   2   2      226.09      199.63     11.64 o 
   7   2   2      354.54      361.36     17.00 o 
   8   2   2       74.10       65.96      8.10 o 
 -10   3   2        0.57       -5.48     10.62 o 
  -9   3   2      365.75      430.50     45.21 o 
  -8   3   2      157.43      156.63     12.86 o 
  -7   3   2       61.51       43.38     10.87 o 
  -6   3   2      221.04      222.17     10.11 o 
  -5   3   2     1462.10     1461.94     40.95 o 
  -4   3   2     2491.90     2775.45     73.37 o 
  -3   3   2      380.39      381.74     13.34 o 
  -2   3   2     8940.57     8970.76    255.72 o 
  -1   3   2    10179.02    10431.54    232.22 o 
   0   3   2     1505.74     1505.73     32.20 o 
   1   3   2      150.35      138.52      4.59 o 
   2   3   2     7440.31     7711.74    198.17 o 
   3   3   2        1.42       -0.14      1.43 o 
   4   3   2     3914.08     3895.07     91.87 o 
   5   3   2        9.40        5.98      2.86 o 
   6   3   2      283.09      282.97     12.30 o 
   7   3   2        1.71        2.89      3.61 o 
   8   3   2       68.03       52.16      8.61 o 
 -10   4   2       23.24       33.91     16.10 o 
  -9   4   2        7.55       11.64     11.64 o 
  -8   4   2       75.88       77.02     11.13 o 
  -7   4   2       37.11       33.01      6.20 o 
  -6   4   2        1.12        1.94      3.12 o 
  -5   4   2      335.57      368.30     12.61 o 
  -4   4   2      827.58      898.56     34.44 o 
  -3   4   2     2372.76     2406.79     73.34 o 
  -2   4   2     1652.72     1667.02     35.88 o 
  -1   4   2    12695.40    12487.04    277.84 o 
   0   4   2      401.04      417.94     10.18 o 
   1   4   2      689.56      696.63     16.23 o 
   2   4   2        4.39        1.09      2.15 o 
   3   4   2       82.97       85.61      5.20 o 
   4   4   2        7.23        3.55      2.32 o 
   5   4   2     1555.31     1435.88     37.48 o 
   6   4   2       99.31       96.49      7.17 o 
   7   4   2      180.39      165.66     11.59 o 
   8   4   2        0.00        1.36      4.98 o 
 -10   5   2       22.78       60.62     19.52 o 
  -9   5   2      495.32      520.24     52.06 o 
  -8   5   2       85.79       72.53     22.09 o 
  -7   5   2       27.59       26.82      5.83 o 
  -6   5   2        0.01       -0.86      3.03 o 
  -5   5   2      287.56      306.39     14.37 o 
  -4   5   2     1660.60     1697.52     55.01 o 
  -3   5   2      217.48      228.51     11.17 o 
  -2   5   2     2766.48     2656.30     56.26 o 
  -1   5   2      280.88      321.68      8.99 o 
   0   5   2      100.09       94.76      4.16 o 
   1   5   2      852.44      845.23     19.39 o 
   2   5   2     2621.00     2680.35     57.45 o 
   3   5   2      400.71      388.34     13.08 o 
   4   5   2      454.32      469.92     18.87 o 
   5   5   2     1089.25     1056.58     28.83 o 
   6   5   2        0.19       -0.85      2.53 o 
   7   5   2       43.43       42.50      7.53 o 
   8   5   2      207.69      279.11     19.14 o 
 -10   6   2       62.58       49.66     16.10 o 
  -9   6   2       32.04       42.86      8.01 o 
  -8   6   2       85.43       81.53     12.25 o 
  -7   6   2      558.19      481.46     28.66 o 
  -6   6   2       49.28       42.14      7.91 o 
  -5   6   2      495.73      590.58     36.05 o 
  -4   6   2      975.63     1066.70     27.73 o 
  -3   6   2      277.19      241.92      9.53 o 
  -2   6   2      594.55      657.08     15.50 o 
  -1   6   2      304.49      293.28      8.59 o 
   0   6   2       55.50       56.75      4.39 o 
   1   6   2      705.79      738.04     17.43 o 
   2   6   2      502.41      502.62     13.03 o 
   3   6   2      348.18      371.95     14.28 o 
   4   6   2       19.50       14.62      2.77 o 
   5   6   2      208.06      217.72     10.12 o 
   6   6   2      153.20      152.74     13.42 o 
   7   6   2      205.12      206.79     15.71 o 
   8   6   2      206.79      230.04     17.76 o 
 -10   7   2       14.96       23.15     12.67 o 
  -9   7   2      202.49      241.54     17.85 o 
  -8   7   2       49.60       61.31      9.15 o 
  -7   7   2      578.04      556.13     65.56 o 
  -6   7   2      116.09      140.80     14.74 o 
  -5   7   2     1578.26     1448.81     64.63 o 
  -4   7   2      306.83      349.55     23.90 o 
  -3   7   2      107.84       89.33      6.08 o 
  -2   7   2       22.95       26.29      2.91 o 
  -1   7   2      710.65      767.60     17.92 o 
   0   7   2      199.94      196.77      6.74 o 
   1   7   2      272.30      245.36      8.10 o 
   2   7   2     1255.71     1309.72     29.79 o 
   3   7   2      890.15      856.67     23.27 o 
   4   7   2       20.13       21.10      3.11 o 
   5   7   2      337.89      378.93     13.67 o 
   6   7   2       72.38       84.75     11.58 o 
   7   7   2       28.18       25.68      8.47 o 
   8   7   2       51.74       36.21      8.29 o 
  -9   8   2       71.10       64.87     10.12 o 
  -8   8   2      307.47      323.64     21.88 o 
  -7   8   2        4.21        2.39      4.00 o 
  -6   8   2     1982.24     1657.18    121.68 o 
  -5   8   2       70.65       62.93      5.41 o 
  -4   8   2     1243.92     1248.41     37.99 o 
  -3   8   2      170.55      177.77      6.82 o 
  -2   8   2      105.66       91.96      4.22 o 
  -1   8   2      402.61      399.64     10.54 o 
   0   8   2     3247.98     3385.32     87.23 o 
   1   8   2     2525.53     2613.59     61.14 o 
   2   8   2      579.45      589.72     15.08 o 
   3   8   2      306.58      296.72      9.47 o 
   4   8   2       14.62       17.65      3.13 o 
   5   8   2      554.39      577.93     20.63 o 
   6   8   2        1.78        2.44      4.14 o 
   7   8   2       62.95       65.69      9.14 o 
   8   8   2       26.09       31.57      8.46 o 
  -9   9   2       24.11       27.28      7.38 o 
  -8   9   2        2.51       -4.05      4.05 o 
  -7   9   2        3.90        1.67      3.94 o 
  -6   9   2        9.61       10.63      4.48 o 
  -5   9   2        1.44        0.06      2.35 o 
  -4   9   2        0.37        0.14      2.03 o 
  -3   9   2      256.66      225.75      8.36 o 
  -2   9   2      252.13      265.19      7.89 o 
  -1   9   2       46.71       43.59      3.42 o 
   0   9   2        0.15        2.86      1.47 o 
   1   9   2      387.04      488.62     14.24 o 
   2   9   2      127.67      123.98      6.53 o 
   3   9   2      109.65      116.53      5.89 o 
   4   9   2        0.77        0.12      2.09 o 
   5   9   2        7.89       10.78      3.75 o 
   6   9   2      105.30      127.26     11.91 o 
   7   9   2       71.25       72.73      9.96 o 
   8   9   2        2.75        1.10      5.47 o 
  -9  10   2       20.50       15.97      7.37 o 
  -8  10   2       20.32       19.75      6.49 o 
  -7  10   2       80.61       60.61     22.44 o 
  -6  10   2       71.69       57.84     12.42 o 
  -5  10   2       15.19       15.11      4.20 o 
  -4  10   2        0.50       -0.95      2.11 o 
  -3  10   2      288.00      266.97      9.37 o 
  -2  10   2       39.36       45.28      3.33 o 
  -1  10   2      395.26      351.61      9.96 o 
   0  10   2      309.94      338.71      9.74 o 
   1  10   2     1982.05     1908.74     46.12 o 
   2  10   2       24.06       33.98      3.97 o 
   3  10   2     1496.20     1426.55     33.27 o 
   4  10   2      583.62      573.69     20.20 o 
   5  10   2      353.12      385.76     20.19 o 
   6  10   2       67.57       62.76      9.79 o 
   7  10   2      163.23      166.14     20.42 o 
  -9  11   2      249.04      240.81     23.26 o 
  -8  11   2       53.22       49.51      8.90 o 
  -7  11   2        2.09        6.65      5.03 o 
  -6  11   2      486.37      399.15     62.04 o 
  -5  11   2      160.58      170.83     11.10 o 
  -4  11   2      234.54      209.93     11.48 o 
  -3  11   2     1511.00     1467.12     36.73 o 
  -2  11   2       62.85       66.08      4.00 o 
  -1  11   2       47.16       45.57      3.36 o 
   0  11   2      592.04      569.67     14.76 o 
   1  11   2        6.90        8.85      2.20 o 
   2  11   2      101.22       82.28      8.81 o 
   3  11   2       72.86       70.23      5.59 o 
   4  11   2        0.44       -0.99      2.42 o 
   5  11   2       87.70       70.14     12.61 o 
   6  11   2      143.79      128.84     15.03 o 
   7  11   2      132.32      138.53     13.75 o 
  -9  12   2       14.33       11.25      6.98 o 
  -8  12   2        3.61        5.09      5.64 o 
  -7  12   2        7.40        3.98      4.73 o 
  -6  12   2      267.46      267.50     26.89 o 
  -5  12   2       18.28       10.64      3.83 o 
  -4  12   2       14.47        2.54      4.19 o 
  -3  12   2        2.05        4.23      2.03 o 
  -2  12   2       23.04       26.48      2.72 o 
  -1  12   2       48.90       54.33      3.87 o 
   0  12   2       11.95       17.17      2.36 o 
   1  12   2       52.06       55.61      3.99 o 
   2  12   2      253.16      294.44     10.90 o 
   3  12   2      204.11      206.65     14.26 o 
   4  12   2      127.61      128.53     14.87 o 
   5  12   2      137.29      150.13     13.15 o 
   6  12   2       12.16       17.87      5.93 o 
   7  12   2       21.15       25.41      7.55 o 
  -8  13   2       25.11       17.32      6.75 o 
  -7  13   2      380.88      333.58     21.68 o 
  -6  13   2       19.06       25.59      5.25 o 
  -5  13   2       11.21        8.51      3.63 o 
  -4  13   2      811.82      750.93     35.30 o 
  -3  13   2       57.23       52.75      4.47 o 
  -2  13   2     2131.29     2059.66     45.95 o 
  -1  13   2      357.20      351.11     10.62 o 
   0  13   2       64.37       51.99      3.92 o 
   1  13   2       67.09       62.47      6.00 o 
   2  13   2      171.85      137.75      7.82 o 
   3  13   2     1105.92     1099.15     29.94 o 
   4  13   2      553.86      599.76     25.95 o 
   5  13   2       72.00       77.86      9.82 o 
   6  13   2      429.69      412.69     23.64 o 
   7  13   2        0.26        4.02      5.98 o 
  -8  14   2       25.14       25.71      7.80 o 
  -7  14   2        0.76       -3.18      4.07 o 
  -6  14   2       16.75       15.27      4.85 o 
  -5  14   2       33.22       35.82      5.94 o 
  -4  14   2       55.66       65.64      7.08 o 
  -3  14   2      116.11      100.76      6.49 o 
  -2  14   2      693.59      664.35     22.39 o 
  -1  14   2      295.18      263.22      9.31 o 
   0  14   2      239.32      234.46      8.74 o 
   1  14   2        6.97        6.92      2.63 o 
   2  14   2        3.48        0.93      2.68 o 
   3  14   2       39.51       54.81      5.48 o 
   4  14   2       72.96       94.97      8.51 o 
   5  14   2      117.55      119.34     14.01 o 
   6  14   2      105.58      113.17     12.39 o 
   7  14   2      159.91      188.59     16.97 o 
  -8  15   2      111.66      114.04     13.78 o 
  -7  15   2       22.39       31.19      7.76 o 
  -6  15   2      316.64      290.71     21.16 o 
  -5  15   2      316.52      302.41     17.89 o 
  -4  15   2       94.91       80.39      7.91 o 
  -3  15   2      794.76      738.25     42.07 o 
  -2  15   2        0.99        0.27      2.33 o 
  -1  15   2      182.20      195.39      8.19 o 
   0  15   2       11.29        8.60      2.38 o 
   1  15   2        7.17        5.86      2.64 o 
   2  15   2      217.99      233.29     11.14 o 
   3  15   2       12.24       10.16      3.30 o 
   4  15   2       87.25       83.90      8.50 o 
   5  15   2       15.14       17.81      5.93 o 
   6  15   2       10.00        7.71      6.07 o 
  -8  16   2       30.39       40.03      9.10 o 
  -7  16   2       17.13       17.66      6.91 o 
  -6  16   2      294.23      295.95     17.25 o 
  -5  16   2      123.48      137.56     19.92 o 
  -4  16   2      836.37      773.11     27.24 o 
  -3  16   2        2.66       -0.34      2.72 o 
  -2  16   2      225.86      251.67     11.38 o 
  -1  16   2       94.85       89.92      7.82 o 
   0  16   2        0.03        3.92      2.56 o 
   1  16   2      533.87      536.43     17.21 o 
   2  16   2      444.75      424.05     14.99 o 
   3  16   2      609.27      610.49     22.40 o 
   4  16   2       86.65       70.10      9.29 o 
   5  16   2      254.46      293.93     16.65 o 
   6  16   2       47.33       61.69     10.09 o 
  -7  17   2      159.50      180.01     29.35 o 
  -6  17   2       36.28       57.42      8.11 o 
  -5  17   2       86.23      102.52      9.84 o 
  -4  17   2        4.06        2.40      4.65 o 
  -3  17   2       34.42       22.54      6.84 o 
  -2  17   2       35.53       33.49      4.79 o 
  -1  17   2       70.59       76.72      8.12 o 
   0  17   2        0.13       -2.03      2.03 o 
   1  17   2       53.59       56.46      9.17 o 
   2  17   2       27.97       31.33      4.66 o 
   3  17   2        7.01        5.75      3.82 o 
   4  17   2      192.86      201.77     17.83 o 
   5  17   2        1.68        4.74      4.58 o 
   6  17   2        0.29        9.49      6.29 o 
  -7  18   2       11.98       11.03      5.76 o 
  -6  18   2      566.08      633.29     26.17 o 
  -5  18   2       14.17       18.75      5.23 o 
  -4  18   2       36.04       39.67      6.39 o 
  -3  18   2      497.12      443.72     28.92 o 
  -2  18   2      170.15      172.14     13.84 o 
  -1  18   2      607.11      638.06     22.33 o 
   0  18   2      304.66      328.51     15.15 o 
   1  18   2       46.13       63.58      6.24 o 
   2  18   2      174.61      186.93     10.53 o 
   3  18   2      399.97      408.83     18.87 o 
   4  18   2        0.74        0.45      4.03 o 
   5  18   2      316.98      308.50     17.95 o 
  -6  19   2       79.48       76.80     10.38 o 
  -5  19   2       13.24       12.17      5.73 o 
  -4  19   2       16.79       22.24      8.65 o 
  -3  19   2       95.25       96.22     10.28 o 
  -2  19   2      145.84      123.34     10.19 o 
  -1  19   2        8.98        8.64      4.22 o 
   0  19   2     1268.39     1260.69     38.30 o 
   1  19   2       18.39       18.98      4.53 o 
   2  19   2      257.43      276.99     19.43 o 
   3  19   2       20.61       27.09      5.92 o 
   4  19   2       22.01       24.02      6.06 o 
   5  19   2        0.42       -0.16      4.47 o 
  -6  20   2        5.46        5.62      5.57 o 
  -5  20   2       78.83       84.22      9.61 o 
  -4  20   2       13.21        8.68      5.05 o 
  -3  20   2        1.16        1.10      4.05 o 
  -2  20   2       45.84       60.89      8.54 o 
  -1  20   2      246.17      259.75     14.31 o 
   0  20   2       11.70       10.61      4.36 o 
   1  20   2      202.68      199.49     12.61 o 
   2  20   2        2.79        9.86      4.45 o 
   3  20   2      112.35      112.73     10.31 o 
   4  20   2        0.01       -3.20      4.25 o 
  -5  21   2      119.84      148.54     14.75 o 
  -4  21   2      121.96      137.67     12.22 o 
  -3  21   2      122.65      148.55     13.59 o 
  -2  21   2       55.57       59.76      8.94 o 
  -1  21   2       64.80       50.79      6.83 o 
   0  21   2        1.90        6.63      4.13 o 
   1  21   2        9.38       11.40      4.62 o 
   2  21   2      146.80      166.09     14.09 o 
   3  21   2       10.19        7.14      4.93 o 
  -4  22   2        0.01       -2.86      4.19 o 
  -3  22   2        1.84        3.11      4.51 o 
  -2  22   2        0.01       -1.67      4.40 o 
  -1  22   2       69.69       96.17     11.11 o 
   0  22   2        0.95        0.83      4.17 o 
   1  22   2       27.50       52.38      7.61 o 
   2  22   2       73.78       56.50     11.38 o 
   3  22   2       63.62       77.08     12.85 o 
  -3  23   2       29.83       25.60      7.12 o 
  -2  23   2       77.00       77.73     10.31 o 
  -1  23   2       27.34       30.65      7.51 o 
   0  23   2      144.32      134.50     12.97 o 
   1  23   2        9.49        4.71      5.62 o 
   2  23   2       52.45       53.73     13.41 o 
  -1  24   2      136.22      146.16     14.42 o 
   0  24   2        3.27        9.35      6.06 o 
 -10   1   3       26.94       15.75     13.36 o 
  -9   1   3       23.00       22.16     19.86 o 
  -8   1   3        0.24        2.97      7.36 o 
  -7   1   3      138.66      159.16     11.43 o 
  -6   1   3       56.73       55.28      4.84 o 
  -5   1   3      110.15       93.46      5.56 o 
  -4   1   3        8.14       11.85      2.16 o 
  -3   1   3      848.43      775.01     49.49 o 
  -2   1   3      634.34      670.65     22.30 o 
  -1   1   3     2602.34     2611.88     61.08 o 
   0   1   3       92.91       80.58      3.76 o 
   1   1   3        2.12        3.79      1.11 o 
   2   1   3      223.14      262.34     10.17 o 
   3   1   3      613.55      576.76     16.92 o 
   4   1   3      924.76      857.59     24.07 o 
   5   1   3      123.40      116.40      7.67 o 
   6   1   3      685.46      611.62     20.05 o 
   7   1   3       30.06       24.71      5.78 o 
   8   1   3       75.67       66.21     10.35 o 
 -10   2   3        8.94        2.05     11.30 o 
  -9   2   3      616.18      609.29     79.46 o 
  -8   2   3       72.54       67.39     12.43 o 
  -7   2   3      104.00      129.52     15.60 o 
  -6   2   3      146.93      167.62     13.20 o 
  -5   2   3      548.35      543.95     17.94 o 
  -4   2   3     1765.25     1760.96     47.78 o 
  -3   2   3        3.36        4.64      2.14 o 
  -2   2   3     1141.76     1139.57     36.06 o 
  -1   2   3      581.39      587.28     13.79 o 
   0   2   3     1102.85     1093.56     34.36 o 
   1   2   3      904.31      906.34     23.31 o 
   2   2   3      620.39      671.04     18.49 o 
   3   2   3     1266.65     1300.55     33.42 o 
   4   2   3       23.34       28.53      3.77 o 
   5   2   3      126.41      142.19      8.60 o 
   6   2   3      230.36      248.56     12.24 o 
   7   2   3      107.68      144.01     11.52 o 
   8   2   3       55.06       43.65     11.26 o 
 -10   3   3        0.20       -4.79     10.96 o 
  -9   3   3       28.03       45.55     17.81 o 
  -8   3   3      545.43      472.40     30.78 o 
  -7   3   3      105.81      108.14     12.29 o 
  -6   3   3      150.22      134.63     11.55 o 
  -5   3   3      147.54      154.82      7.01 o 
  -4   3   3      698.80      716.42     25.58 o 
  -3   3   3      813.19      835.70     32.41 o 
  -2   3   3     2569.30     2656.06     68.64 o 
  -1   3   3      566.85      550.86     13.15 o 
   0   3   3      119.63      116.26      4.04 o 
   1   3   3      314.47      318.38     11.87 o 
   2   3   3      349.74      363.73     11.47 o 
   3   3   3      148.75      141.52      7.24 o 
   4   3   3       20.29       17.52      3.27 o 
   5   3   3      235.76      257.58     11.68 o 
   6   3   3        6.22        3.37      3.83 o 
   7   3   3        0.03       -0.28      4.19 o 
   8   3   3       23.51       -6.66      6.66 o 
 -10   4   3        7.84       33.91     16.78 o 
  -9   4   3      160.56      138.71     28.08 o 
  -8   4   3      323.75      267.83     24.86 o 
  -7   4   3      329.26      319.65     20.53 o 
  -6   4   3      653.25      723.70     27.54 o 
  -5   4   3     2747.01     2866.02     76.33 o 
  -4   4   3      545.44      516.39     18.20 o 
  -3   4   3      406.80      396.06     12.61 o 
  -2   4   3      589.67      601.70     15.59 o 
  -1   4   3       21.91       23.02      3.40 o 
   0   4   3        0.98        3.23      1.10 o 
   1   4   3      308.15      329.50     10.33 o 
   2   4   3      358.76      310.84     10.77 o 
   3   4   3      449.88      452.33     14.23 o 
   4   4   3       79.13       75.46      6.05 o 
   5   4   3        8.08       10.52      3.19 o 
   6   4   3        1.27        0.43      2.94 o 
   7   4   3      178.85      213.57     20.94 o 
   8   4   3       45.32       14.14      8.84 o 
 -10   5   3      151.96      183.91     32.54 o 
  -9   5   3       72.63       47.26     17.47 o 
  -8   5   3       53.25       58.91     10.58 o 
  -7   5   3      106.69      106.13     10.08 o 
  -6   5   3       23.85       26.85      4.94 o 
  -5   5   3      294.10      294.55     13.76 o 
  -4   5   3      831.20      841.98     36.62 o 
  -3   5   3      148.28      170.47      7.05 o 
  -2   5   3      484.39      512.82     13.77 o 
  -1   5   3       75.66       66.06      3.72 o 
   0   5   3      190.78      239.00      7.02 o 
   1   5   3      748.66      789.61     18.74 o 
   2   5   3        7.35        5.20      1.87 o 
   3   5   3      105.70      108.46      6.51 o 
   4   5   3       50.31       64.08      5.58 o 
   5   5   3      424.38      386.78     23.11 o 
   6   5   3        4.18        4.29      3.40 o 
   7   5   3        0.17        3.16      7.88 o 
 -10   6   3       13.04       12.53     11.30 o 
  -9   6   3      253.50      196.38     42.81 o 
  -8   6   3      195.51      178.06     42.30 o 
  -7   6   3       63.42       68.76      8.74 o 
  -6   6   3      465.21      488.78     20.70 o 
  -5   6   3      126.31      140.75     12.59 o 
  -4   6   3      648.49      665.13     21.02 o 
  -3   6   3        2.37        2.96      1.51 o 
  -2   6   3      744.20      750.83     19.23 o 
  -1   6   3     1429.25     1603.69     38.16 o 
   0   6   3      916.06      870.82     21.97 o 
   1   6   3       67.57       72.77      3.98 o 
   2   6   3      161.28      135.79      8.00 o 
   3   6   3      573.95      571.73     17.30 o 
   4   6   3        0.40        0.10      2.28 o 
   5   6   3      952.35      897.82     26.16 o 
   6   6   3      199.23      220.15     13.18 o 
   7   6   3      147.01      168.33     19.40 o 
 -10   7   3      232.07      239.09     25.16 o 
  -9   7   3      132.77       98.51     12.00 o 
  -8   7   3      110.14      102.29     20.88 o 
  -7   7   3       38.83       28.34      5.98 o 
  -6   7   3      210.02      217.82     11.50 o 
  -5   7   3      366.28      368.40     13.83 o 
  -4   7   3       36.84       32.83      4.98 o 
  -3   7   3     2250.83     2261.08     53.46 o 
  -2   7   3      522.07      589.64     15.87 o 
  -1   7   3     5571.47     5840.15    132.29 o 
   0   7   3        0.08       -0.35      1.30 o 
   1   7   3     2173.64     2115.50     46.35 o 
   2   7   3        6.86       11.91      2.53 o 
   3   7   3     1383.25     1362.80     35.52 o 
   4   7   3      303.27      300.21     12.04 o 
   5   7   3      742.45      720.06     22.15 o 
   6   7   3      197.89      179.00     14.58 o 
   7   7   3       77.64       89.00     14.29 o 
 -10   8   3        2.68        9.55     12.67 o 
  -9   8   3        3.34        4.28      5.60 o 
  -8   8   3      188.72      195.54     32.54 o 
  -7   8   3      155.30      114.04     17.76 o 
  -6   8   3        2.59        1.09      3.27 o 
  -5   8   3       63.49       61.28      5.51 o 
  -4   8   3       64.11       58.28      5.37 o 
  -3   8   3      632.21      656.19     16.30 o 
  -2   8   3     1368.80     1484.79     33.30 o 
  -1   8   3       17.66       15.75      2.88 o 
   0   8   3      261.06      261.14      8.73 o 
   1   8   3      721.17      758.87     27.46 o 
   2   8   3      160.31      177.11      7.27 o 
   3   8   3      353.86      337.70     12.32 o 
   4   8   3      460.62      415.42     14.62 o 
   5   8   3        2.64        3.49      3.58 o 
   6   8   3       78.73       95.52     10.76 o 
   7   8   3        7.32       17.40      9.59 o 
  -9   9   3       47.28       36.07      8.39 o 
  -8   9   3      210.70      213.71     18.97 o 
  -7   9   3       33.96       50.16     10.22 o 
  -6   9   3      338.87      305.24     17.67 o 
  -5   9   3      738.94      664.18     22.53 o 
  -4   9   3       95.08       94.01      7.05 o 
  -3   9   3      726.17      663.38     16.62 o 
  -2   9   3       91.52      112.18      6.25 o 
  -1   9   3      982.83      949.05     24.41 o 
   0   9   3       19.88       21.31      2.66 o 
   1   9   3      883.92      920.63     24.24 o 
   2   9   3      269.17      255.67      8.99 o 
   3   9   3     1643.97     1604.07     41.35 o 
   4   9   3       86.92       97.74      7.08 o 
   5   9   3     1922.59     1980.54     57.30 o 
   6   9   3      171.73      172.41     14.80 o 
   7   9   3       42.64       38.01     16.27 o 
  -9  10   3        1.75        0.16      5.16 o 
  -8  10   3       13.41        6.87      5.38 o 
  -7  10   3       15.61       15.21      5.27 o 
  -6  10   3       37.64       48.93      7.40 o 
  -5  10   3        3.84        1.67      2.70 o 
  -4  10   3      256.27      258.46     18.54 o 
  -3  10   3      475.87      501.11     13.37 o 
  -2  10   3       99.82       72.71      4.28 o 
  -1  10   3       18.54       13.66      2.39 o 
   0  10   3      657.49      644.94     17.97 o 
   1  10   3      283.33      287.66     10.33 o 
   2  10   3       93.88      101.60      7.37 o 
   3  10   3     1718.65     1736.76     40.18 o 
   4  10   3      121.51      106.84      8.66 o 
   5  10   3       42.58       55.90      8.22 o 
   6  10   3       80.98      100.12     24.27 o 
   7  10   3        9.72       13.29     11.30 o 
  -9  11   3        5.25       -0.07      5.84 o 
  -8  11   3       45.25       48.93     13.63 o 
  -7  11   3        4.88        4.81      4.72 o 
  -6  11   3      235.58      185.01     19.39 o 
  -5  11   3       37.27       36.27      7.27 o 
  -4  11   3        0.00        0.37      2.27 o 
  -3  11   3      385.71      378.40     10.97 o 
  -2  11   3       10.15        9.24      1.96 o 
  -1  11   3      805.96      848.87     20.86 o 
   0  11   3       18.20       19.70      2.99 o 
   1  11   3     1676.78     1771.50     43.61 o 
   2  11   3       71.58       73.17      5.60 o 
   3  11   3      440.29      453.85     15.18 o 
   4  11   3      111.30      129.64     10.13 o 
   5  11   3       42.63       43.76      8.03 o 
   6  11   3        9.69       10.93      5.53 o 
   7  11   3       41.10       43.95      9.20 o 
  -9  12   3      325.52      322.15     42.11 o 
  -8  12   3      171.07      132.13     22.34 o 
  -7  12   3      506.20      490.88     38.21 o 
  -6  12   3       54.53       65.03     10.58 o 
  -5  12   3      615.81      586.58     21.52 o 
  -4  12   3     1092.40      979.32     30.76 o 
  -3  12   3      344.27      364.89     12.27 o 
  -2  12   3      694.33      649.74     16.99 o 
  -1  12   3        4.42        7.79      2.11 o 
   0  12   3      391.44      361.74     10.90 o 
   1  12   3      203.77      201.33      9.29 o 
   2  12   3     1282.21     1268.00     33.40 o 
   3  12   3      162.88      179.22      9.55 o 
   4  12   3       19.94       31.37      6.13 o 
   5  12   3      136.57      154.56     13.73 o 
   6  12   3       37.15       42.79     15.34 o 
  -9  13   3       12.30       11.78      7.48 o 
  -8  13   3       13.65       27.40      7.82 o 
  -7  13   3       18.26       17.42      6.02 o 
  -6  13   3       44.84       36.83      8.35 o 
  -5  13   3        1.64        6.91      5.49 o 
  -4  13   3      440.97      420.42     25.46 o 
  -3  13   3      214.76      205.65      9.14 o 
  -2  13   3      229.11      213.21      8.27 o 
  -1  13   3      209.98      220.50      8.61 o 
   0  13   3       10.40       10.79      3.37 o 
   1  13   3       40.76       40.85      5.80 o 
   2  13   3      312.32      290.88     12.08 o 
   3  13   3      132.53      113.92      7.71 o 
   4  13   3       37.35       54.49      6.61 o 
   5  13   3        0.02       11.19      6.83 o 
   6  13   3       52.14       46.28     10.26 o 
  -8  14   3      215.76      220.08     26.53 o 
  -7  14   3       11.44        9.31      5.28 o 
  -6  14   3      119.21      123.15     13.64 o 
  -5  14   3      741.71      766.93     34.95 o 
  -4  14   3     2714.36     2695.37     74.54 o 
  -3  14   3      237.41      223.32     12.36 o 
  -2  14   3      705.31      680.13     19.90 o 
  -1  14   3      139.24      136.67      6.91 o 
   0  14   3      513.20      500.59     14.32 o 
   1  14   3       58.89       68.88      5.72 o 
   2  14   3     1606.00     1599.53     41.31 o 
   3  14   3      106.02       99.40      7.58 o 
   4  14   3      170.64      203.33     12.63 o 
   5  14   3       20.70       12.50      6.04 o 
   6  14   3       99.58      107.01     12.55 o 
  -8  15   3        2.74       14.55      6.76 o 
  -7  15   3      757.51      675.03     53.85 o 
  -6  15   3        2.10        0.55      3.72 o 
  -5  15   3      112.15      103.54     10.23 o 
  -4  15   3       87.85       94.45      8.40 o 
  -3  15   3      169.35      172.74     10.94 o 
  -2  15   3      303.39      281.30     15.05 o 
  -1  15   3       37.23       20.01      4.42 o 
   0  15   3      140.00      164.79      8.35 o 
   1  15   3        5.63        8.91      3.39 o 
   2  15   3      136.90      126.75      8.86 o 
   3  15   3      222.26      248.73     12.15 o 
   4  15   3       86.54       92.57      8.87 o 
   5  15   3      165.26      184.20     16.19 o 
   6  15   3       91.70       87.00     11.97 o 
  -8  16   3      198.03      164.96     28.52 o 
  -7  16   3       10.25       12.06      6.74 o 
  -6  16   3       10.80        9.96      4.83 o 
  -5  16   3        9.68       10.63      4.42 o 
  -4  16   3        6.91        5.61      3.74 o 
  -3  16   3      551.16      537.78     20.22 o 
  -2  16   3      278.77      281.82     12.05 o 
  -1  16   3       12.70       13.56      3.42 o 
   0  16   3      269.49      255.05     11.38 o 
   1  16   3      164.29      137.97      8.59 o 
   2  16   3       57.01       52.10      5.60 o 
   3  16   3      205.94      206.33     11.35 o 
   4  16   3       10.35       10.08      5.82 o 
   5  16   3       52.13       57.21     17.27 o 
  -7  17   3        8.90       14.19      6.13 o 
  -6  17   3       16.37       13.43      5.13 o 
  -5  17   3       31.40       35.89      6.21 o 
  -4  17   3        3.44       -2.55      3.28 o 
  -3  17   3      155.65      151.75     11.00 o 
  -2  17   3      214.67      218.11     13.92 o 
  -1  17   3      453.06      466.02     15.84 o 
   0  17   3       66.68       66.73      6.06 o 
   1  17   3       86.39       68.12      6.30 o 
   2  17   3       41.26       54.05      5.75 o 
   3  17   3       11.10        4.75      5.19 o 
   4  17   3      192.44      239.92     18.15 o 
   5  17   3      150.92      160.56     19.92 o 
  -7  18   3      124.24      139.49     16.16 o 
  -6  18   3       17.65       31.04      6.50 o 
  -5  18   3       41.71       35.71      6.61 o 
  -4  18   3        1.43        5.69      4.30 o 
  -3  18   3       45.05       42.19      6.48 o 
  -2  18   3      326.88      320.02     15.93 o 
  -1  18   3        0.16       -1.08      3.27 o 
   0  18   3      158.64      129.01     10.28 o 
   1  18   3        0.20        0.75      3.00 o 
   2  18   3       75.89       75.07      6.99 o 
   3  18   3       64.33       63.41      7.65 o 
   4  18   3      137.60      122.64     13.10 o 
  -6  19   3       12.27       12.56      5.19 o 
  -5  19   3      121.03      108.12     10.83 o 
  -4  19   3       34.56       25.23      7.86 o 
  -3  19   3       39.20       24.43      5.33 o 
  -2  19   3      636.93      612.45     23.14 o 
  -1  19   3        1.59       -1.62      3.29 o 
   0  19   3       60.43       58.27      6.95 o 
   1  19   3       12.13        8.63      3.72 o 
   2  19   3       29.51       42.98      6.83 o 
   3  19   3       75.53       96.78      9.44 o 
   4  19   3        2.80        4.14      5.89 o 
  -6  20   3      108.25      119.87     12.13 o 
  -5  20   3      191.10      189.87     14.33 o 
  -4  20   3      209.85      210.48     22.39 o 
  -3  20   3       28.05       21.89      5.50 o 
  -2  20   3      588.06      638.03     27.67 o 
  -1  20   3      143.22      151.30     12.93 o 
   0  20   3      181.27      193.99     19.77 o 
   1  20   3        8.56        6.80      4.26 o 
   2  20   3      107.60      119.05     10.22 o 
   3  20   3       46.10       53.00      7.72 o 
  -5  21   3        1.93        2.43      6.48 o 
  -4  21   3       30.40       38.47      6.75 o 
  -3  21   3        0.25        4.83      5.01 o 
  -2  21   3       92.47       98.44     17.15 o 
  -1  21   3      163.56      163.68     14.20 o 
   0  21   3       11.75        7.84      5.39 o 
   1  21   3      136.86      126.77     10.69 o 
   2  21   3        0.57        5.09      5.33 o 
   3  21   3       13.66        9.20      6.09 o 
  -4  22   3      177.98      181.50     15.79 o 
  -3  22   3       43.43       28.59      7.63 o 
  -2  22   3       71.76       77.83     16.81 o 
  -1  22   3      349.06      372.55     22.09 o 
   0  22   3       31.50       44.25      6.91 o 
   1  22   3        0.89       -2.15      4.17 o 
   2  22   3      341.27      319.28     20.49 o 
  -3  23   3       25.60       34.46      9.96 o 
  -2  23   3       33.58       31.23      8.38 o 
  -1  23   3      100.36      120.27     19.04 o 
   0  23   3       68.47       60.56     12.80 o 
 -10   0   4       51.15       69.52     20.55 o 
  -9   0   4      785.83      628.12     53.77 o 
  -8   0   4       92.69       77.06     16.78 o 
  -7   0   4     1081.97     1039.79     67.81 o 
  -6   0   4      119.34      112.09     18.84 o 
  -5   0   4      114.43      142.12     14.04 o 
  -4   0   4      550.71      593.87     35.28 o 
  -3   0   4      509.14      473.31     29.45 o 
  -2   0   4      436.17      502.27     22.97 o 
  -1   0   4       17.68        8.22      3.15 o 
   0   0   4     2521.94     2553.96     97.93 o 
   1   0   4      778.86      847.88     46.24 o 
   2   0   4      976.53      966.77     36.18 o 
   3   0   4      232.97      212.16     21.43 o 
   4   0   4     1291.66     1270.06     55.40 o 
   5   0   4       66.00       59.41     10.24 o 
   6   0   4      466.78      517.15     41.78 o 
   7   0   4        0.04       -1.57      6.73 o 
 -10   1   4        4.46       -4.18      7.87 o 
  -9   1   4      246.22      207.91     22.28 o 
  -8   1   4        3.87       -1.06      4.77 o 
  -7   1   4      137.17      151.55     18.93 o 
  -6   1   4      215.78      217.94      9.56 o 
  -5   1   4      224.69      228.77      9.46 o 
  -4   1   4      394.42      428.45     27.40 o 
  -3   1   4      106.82      116.55     10.96 o 
  -2   1   4      215.85      223.56     14.48 o 
  -1   1   4       36.46       37.97      3.87 o 
   0   1   4      289.34      312.29      9.65 o 
   1   1   4      774.38      792.68     21.28 o 
   2   1   4       57.20       79.03      5.46 o 
   3   1   4       26.70       22.68      3.33 o 
   4   1   4       32.82       39.43      5.59 o 
   5   1   4       37.85       38.81      6.18 o 
   6   1   4       57.93       66.77      7.89 o 
   7   1   4       16.27       11.85      5.45 o 
 -10   2   4        1.95       -0.34     11.64 o 
  -9   2   4        4.09        3.04      7.63 o 
  -8   2   4       39.25       30.71      8.73 o 
  -7   2   4     1756.30     1850.05     61.81 o 
  -6   2   4      611.46      633.32     20.15 o 
  -5   2   4     1206.39     1248.16     35.54 o 
  -4   2   4      290.15      339.22     15.93 o 
  -3   2   4      898.40      877.53     35.11 o 
  -2   2   4      140.86      150.00      8.59 o 
  -1   2   4      297.34      320.53      8.56 o 
   0   2   4     1246.43     1221.46     30.80 o 
   1   2   4       64.73       89.83      6.22 o 
   2   2   4      349.94      312.21     13.17 o 
   3   2   4      997.20      957.77     32.83 o 
   4   2   4      832.95      804.38     30.95 o 
   5   2   4      364.17      364.33     17.35 o 
   6   2   4      110.18      118.43     10.50 o 
   7   2   4       46.78       53.68     10.58 o 
 -10   3   4      499.97      430.50     52.40 o 
  -9   3   4      123.91       67.57     13.24 o 
  -8   3   4      552.06      541.81     31.57 o 
  -7   3   4        0.56        4.80      3.43 o 
  -6   3   4      544.44      553.36     22.09 o 
  -5   3   4      456.45      486.80     15.99 o 
  -4   3   4     3388.85     3502.96    126.40 o 
  -3   3   4      182.28      198.38     11.31 o 
  -2   3   4      227.97      215.86      8.41 o 
  -1   3   4      394.76      410.39     10.63 o 
   0   3   4      826.81      862.22     22.71 o 
   1   3   4     1158.86     1135.22     29.33 o 
   2   3   4     1643.91     1667.47     42.00 o 
   3   3   4      884.26      865.70     24.30 o 
   4   3   4        2.17        5.98      3.34 o 
   5   3   4      271.00      221.42     13.54 o 
   6   3   4       11.15       14.21      4.76 o 
   7   3   4      152.69      162.45     13.28 o 
 -10   4   4       76.20       68.50     22.26 o 
  -9   4   4      243.22      203.44     33.22 o 
  -8   4   4       32.58       32.00      6.53 o 
  -7   4   4      278.12      300.67     15.57 o 
  -6   4   4        1.71        0.53      2.68 o 
  -5   4   4       90.65       96.08      7.79 o 
  -4   4   4     2036.32     2205.79     68.19 o 
  -3   4   4      137.71      133.78      6.75 o 
  -2   4   4      359.22      427.13     12.12 o 
  -1   4   4       18.48       13.30      1.98 o 
   0   4   4       31.88       31.09      3.04 o 
   1   4   4        2.27       -0.30      1.41 o 
   2   4   4      100.13      122.14     10.72 o 
   3   4   4       69.94       75.30      5.81 o 
   4   4   4      335.13      324.99     13.04 o 
   5   4   4        4.15        8.02      3.83 o 
   6   4   4       41.48       36.14      6.29 o 
   7   4   4      189.81      313.28     27.21 o 
 -10   5   4      294.78      209.94     36.65 o 
  -9   5   4        0.41       -3.08      8.90 o 
  -8   5   4      355.81      345.87     24.11 o 
  -7   5   4       85.97      119.63     15.28 o 
  -6   5   4       38.21       36.53      5.31 o 
  -5   5   4       77.31       76.43      5.43 o 
  -4   5   4     3285.86     3168.31     96.36 o 
  -3   5   4     8387.17     8434.13    189.72 o 
  -2   5   4     5337.77     5254.49    119.33 o 
  -1   5   4     1425.24     1467.77     35.46 o 
   0   5   4     2969.28     2897.90     62.16 o 
   1   5   4        0.98       -0.65      1.54 o 
   2   5   4      312.12      343.93     11.86 o 
   3   5   4      724.45      700.12     28.13 o 
   4   5   4       21.82       12.46      5.81 o 
   5   5   4      458.14      496.81     20.57 o 
   6   5   4       15.28       16.63      5.15 o 
   7   5   4      581.15      652.21     39.68 o 
 -10   6   4        9.78        3.42     14.04 o 
  -9   6   4        9.59       -1.37     10.62 o 
  -8   6   4       51.03       53.86     10.03 o 
  -7   6   4        7.88       12.91      4.27 o 
  -6   6   4       41.18       48.44      6.20 o 
  -5   6   4       20.78       24.99      5.66 o 
  -4   6   4     3394.72     3437.86     80.00 o 
  -3   6   4     1512.63     1653.84     39.85 o 
  -2   6   4      311.04      282.53      9.12 o 
  -1   6   4     2244.43     2087.98     49.36 o 
   0   6   4       30.04       21.99      2.29 o 
   1   6   4      807.11      774.04     19.11 o 
   2   6   4      421.12      431.44     14.08 o 
   3   6   4      383.10      400.31     14.23 o 
   4   6   4      181.04      198.74     10.51 o 
   5   6   4       92.08       73.32     11.03 o 
   6   6   4      152.50      169.15     14.79 o 
   7   6   4        0.69       -6.41      6.58 o 
 -10   7   4       54.65       45.51     12.01 o 
  -9   7   4       41.58       40.38      8.19 o 
  -8   7   4       48.79       45.01     10.94 o 
  -7   7   4       43.67       40.66      6.78 o 
  -6   7   4      327.14      323.19     21.50 o 
  -5   7   4        9.15        8.66      4.01 o 
  -4   7   4       31.11       31.35      3.12 o 
  -3   7   4      256.78      279.34     10.80 o 
  -2   7   4      509.49      519.10     14.68 o 
  -1   7   4      368.29      396.16     11.87 o 
   0   7   4      199.88      224.05      9.22 o 
   1   7   4      670.18      675.14     17.19 o 
   2   7   4       94.15       98.72      6.53 o 
   3   7   4     1712.39     1638.77     42.44 o 
   4   7   4      248.23      217.73     11.07 o 
   5   7   4       16.66       17.03      4.84 o 
   6   7   4       23.84       17.51      8.14 o 
   7   7   4       46.89       72.60     14.48 o 
 -10   8   4        6.56       13.34     10.19 o 
  -9   8   4       39.81       18.09      8.14 o 
  -8   8   4      137.69      122.48     12.41 o 
  -7   8   4       21.75       16.36      5.51 o 
  -6   8   4        9.08        6.79      3.08 o 
  -5   8   4      345.25      339.16     14.20 o 
  -4   8   4       51.70       55.57      4.07 o 
  -3   8   4       67.65       66.37      5.82 o 
  -2   8   4      234.78      248.01      8.76 o 
  -1   8   4        1.84        2.39      1.62 o 
   0   8   4      631.17      656.78     18.16 o 
   1   8   4        8.29        3.42      1.82 o 
   2   8   4       78.08       78.51      5.92 o 
   3   8   4       24.18       21.87      3.78 o 
   4   8   4      127.61      143.90      9.10 o 
   5   8   4        0.13       -1.25      4.32 o 
   6   8   4      217.49      257.80     24.69 o 
 -10   9   4       19.93       20.80      9.64 o 
  -9   9   4        2.75       -0.43      5.61 o 
  -8   9   4      411.54      352.46     35.91 o 
  -7   9   4        0.80       -0.95      5.26 o 
  -6   9   4       68.72       65.19      8.07 o 
  -5   9   4      297.10      310.97     14.28 o 
  -4   9   4       30.48       36.95      4.54 o 
  -3   9   4      351.25      362.66     14.04 o 
  -2   9   4      238.59      247.31      8.91 o 
  -1   9   4       27.23       31.77      3.32 o 
   0   9   4      389.86      374.65     11.92 o 
   1   9   4      103.21      104.43      6.18 o 
   2   9   4      348.76      345.05     11.46 o 
   3   9   4      564.35      581.81     18.61 o 
   4   9   4      421.57      451.59     18.81 o 
   5   9   4      102.70      102.43     20.19 o 
   6   9   4        8.52       14.49      8.19 o 
  -9  10   4       25.97       32.87      7.99 o 
  -8  10   4        5.25       -0.95      4.47 o 
  -7  10   4      248.20      239.97     22.74 o 
  -6  10   4        1.57        0.80      3.56 o 
  -5  10   4       30.97       42.42      5.36 o 
  -4  10   4       17.40       21.70      5.54 o 
  -3  10   4        0.23        2.84      1.67 o 
  -2  10   4       38.79       37.49      3.74 o 
  -1  10   4      917.75      905.28     24.16 o 
   0  10   4      396.77      389.16     12.55 o 
   1  10   4        4.34        3.25      2.01 o 
   2  10   4       84.85       90.87      5.80 o 
   3  10   4      253.55      281.17     12.64 o 
   4  10   4       58.09       60.84      7.46 o 
   5  10   4       97.50       90.51     10.92 o 
   6  10   4       69.96       69.23     15.93 o 
  -9  11   4       15.95       22.87      7.49 o 
  -8  11   4      275.23      248.63     18.81 o 
  -7  11   4       65.87       82.17     10.38 o 
  -6  11   4      638.60      604.69     36.76 o 
  -5  11   4       12.41       11.31      3.67 o 
  -4  11   4     1547.05     1495.15     43.38 o 
  -3  11   4       14.65       18.12      2.64 o 
  -2  11   4      229.65      221.62      8.37 o 
  -1  11   4      604.39      634.25     18.28 o 
   0  11   4       71.69       92.14      6.08 o 
   1  11   4     1229.77     1217.76     31.99 o 
   2  11   4      415.53      432.99     14.73 o 
   3  11   4       71.12       92.16      8.31 o 
   4  11   4       59.85       59.96      7.21 o 
   5  11   4      147.07      137.08     47.95 o 
   6  11   4       14.69       44.88     11.87 o 
  -9  12   4       13.33       13.62      7.03 o 
  -8  12   4        3.15        3.31      5.03 o 
  -7  12   4        0.04       -4.98      5.13 o 
  -6  12   4       99.30      100.74      9.11 o 
  -5  12   4       59.48       65.60      7.96 o 
  -4  12   4     1027.15     1040.01     32.33 o 
  -3  12   4      183.66      198.03      8.18 o 
  -2  12   4      137.97      136.15      6.79 o 
  -1  12   4      874.05      838.90     23.18 o 
   0  12   4       26.69       26.17      3.58 o 
   1  12   4       27.03       32.33      4.06 o 
   2  12   4       42.52       50.12      5.14 o 
   3  12   4        0.03       -0.11      3.37 o 
   4  12   4       35.79       21.55      9.29 o 
   5  12   4       27.45       38.47      7.96 o 
   6  12   4       40.90       56.33     13.19 o 
  -9  13   4       11.71        8.43      6.90 o 
  -8  13   4      240.37      227.92     18.51 o 
  -7  13   4        0.49        3.04      4.60 o 
  -6  13   4      183.29      155.80     11.42 o 
  -5  13   4       65.84       58.48      7.00 o 
  -4  13   4      340.03      325.71     15.19 o 
  -3  13   4      153.91      168.48      8.59 o 
  -2  13   4      360.62      346.21     14.32 o 
  -1  13   4      295.15      276.56     10.08 o 
   0  13   4      157.34      151.20     10.81 o 
   1  13   4      417.78      434.72     14.69 o 
   2  13   4       41.71       43.18      5.79 o 
   3  13   4      673.36      647.55     23.74 o 
   4  13   4        0.08        3.85      4.06 o 
   5  13   4      600.51      666.64     30.85 o 
  -8  14   4       43.79       39.73      8.61 o 
  -7  14   4      124.14      151.90     36.61 o 
  -6  14   4        1.02        6.17      3.88 o 
  -5  14   4        8.19       10.54      3.84 o 
  -4  14   4      621.26      598.70     25.26 o 
  -3  14   4      240.80      252.52     13.04 o 
  -2  14   4      244.79      256.92      9.98 o 
  -1  14   4      663.34      635.21     21.01 o 
   0  14   4      222.59      189.50      8.62 o 
   1  14   4      204.92      213.15     10.51 o 
   2  14   4       84.39       95.81     17.45 o 
   3  14   4        5.81        6.27      4.40 o 
   4  14   4      386.10      381.80     22.53 o 
   5  14   4        0.87        1.38      5.37 o 
  -8  15   4        4.07        2.43      5.80 o 
  -7  15   4        0.73       -2.28      4.53 o 
  -6  15   4      256.80      282.78     16.59 o 
  -5  15   4        0.42        2.73      3.51 o 
  -4  15   4      111.62      115.64      9.36 o 
  -3  15   4        3.53        7.48      3.38 o 
  -2  15   4      101.53       95.49      6.87 o 
  -1  15   4       12.81       11.59      2.81 o 
   0  15   4        1.90        1.84      2.46 o 
   1  15   4      357.74      364.62     15.67 o 
   2  15   4        5.38        1.82      3.51 o 
   3  15   4      150.85      154.63     12.90 o 
   4  15   4        8.86        8.32      5.60 o 
   5  15   4       21.02       14.26      6.93 o 
  -8  16   4        8.57       10.14      6.82 o 
  -7  16   4      206.64      161.86     13.03 o 
  -6  16   4        0.95        2.09      4.11 o 
  -5  16   4      221.74      203.63     13.54 o 
  -4  16   4       21.16       29.85      5.41 o 
  -3  16   4      285.86      263.36     14.15 o 
  -2  16   4        8.47        6.47      3.16 o 
  -1  16   4        0.15        5.18      2.60 o 
   0  16   4      265.56      280.23     12.42 o 
   1  16   4       45.79       56.80      9.31 o 
   2  16   4      177.85      193.95     12.78 o 
   3  16   4      182.01      218.22     14.09 o 
   4  16   4      315.75      351.40     35.92 o 
  -7  17   4       12.85        9.03      5.29 o 
  -6  17   4       31.46       28.52      6.53 o 
  -5  17   4       31.71       40.23      6.74 o 
  -4  17   4       13.87       10.24      4.30 o 
  -3  17   4       48.69       47.27      6.26 o 
  -2  17   4       47.53       53.11      5.70 o 
  -1  17   4       15.40       12.57      4.05 o 
   0  17   4       32.50       27.29      4.63 o 
   1  17   4       20.15       23.27      4.32 o 
   2  17   4       61.50       52.93      7.17 o 
   3  17   4       21.68       21.85      7.05 o 
   4  17   4        5.64       11.22      5.85 o 
  -7  18   4      133.70      140.57     13.10 o 
  -6  18   4       12.37       17.28      5.74 o 
  -5  18   4      168.75      172.50     13.04 o 
  -4  18   4        9.40       10.11      4.56 o 
  -3  18   4      322.62      312.67     16.28 o 
  -2  18   4      146.62      129.09     10.59 o 
  -1  18   4      509.77      497.39     19.45 o 
   0  18   4       11.94       10.16      3.75 o 
   1  18   4      171.75      196.57     11.24 o 
   2  18   4       24.74       20.49      5.35 o 
   3  18   4      128.91      151.39     14.24 o 
  -6  19   4       82.41       89.32     10.34 o 
  -5  19   4        3.79       -0.11      3.95 o 
  -4  19   4      179.64      172.99     12.81 o 
  -3  19   4        1.23        2.70      4.20 o 
  -2  19   4       84.98       69.67      9.15 o 
  -1  19   4        7.89       10.19      4.51 o 
   0  19   4      101.59      131.62     10.30 o 
   1  19   4       87.91       94.44      7.94 o 
   2  19   4      145.32      153.27     16.02 o 
   3  19   4      107.40      104.18     12.49 o 
  -6  20   4        7.70        7.87      5.63 o 
  -5  20   4       29.17       27.54      7.42 o 
  -4  20   4        0.15       -1.45      4.32 o 
  -3  20   4        7.19        7.27      4.78 o 
  -2  20   4       32.95       37.21      7.29 o 
  -1  20   4        2.36        4.25      4.22 o 
   0  20   4        0.50        2.76      3.99 o 
   1  20   4       21.73       30.26      7.37 o 
   2  20   4        7.06       11.34      6.37 o 
  -5  21   4        7.42        2.08      4.78 o 
  -4  21   4      185.80      201.80     14.89 o 
  -3  21   4      259.43      275.55     18.95 o 
  -2  21   4      490.97      519.92     26.22 o 
  -1  21   4      168.80      187.37     15.16 o 
   0  21   4      153.01      128.63     10.77 o 
   1  21   4      170.45      189.26     19.75 o 
  -4  22   4        4.71       16.09      6.72 o 
  -3  22   4        6.74       13.01      6.15 o 
  -2  22   4        0.55       -1.66      7.82 o 
  -1  22   4        5.82        6.13      5.91 o 
   0  22   4       45.73       55.05      7.99 o 
 -10   1   5        4.17        8.27      8.68 o 
  -9   1   5      373.81      418.73     29.71 o 
  -8   1   5       42.25       33.77      8.23 o 
  -7   1   5      190.66      194.05     12.19 o 
  -6   1   5      316.91      305.46     12.11 o 
  -5   1   5       26.29       36.86     10.79 o 
  -4   1   5      111.81      123.23     11.47 o 
  -3   1   5      286.21      267.28     15.58 o 
  -2   1   5      884.35      807.01     25.09 o 
  -1   1   5       33.33       27.23      4.50 o 
   0   1   5      201.05      175.39      9.83 o 
   1   1   5       27.92       23.78      4.14 o 
   2   1   5       64.34       49.56      5.94 o 
   3   1   5       46.88       38.66      5.75 o 
   4   1   5      156.16      177.80     12.33 o 
   5   1   5       51.12       61.88      9.00 o 
   6   1   5      129.39      126.37     11.67 o 
 -10   2   5        1.31       -1.03     10.96 o 
  -9   2   5       99.63      106.90     15.23 o 
  -8   2   5      126.61      129.27     17.47 o 
  -7   2   5        0.24        0.34      2.88 o 
  -6   2   5      449.18      460.43     16.09 o 
  -5   2   5       78.81       72.92      7.71 o 
  -4   2   5       16.89        6.00      3.26 o 
  -3   2   5     1801.71     1713.24     54.82 o 
  -2   2   5       40.02       59.05      7.60 o 
  -1   2   5      761.88      710.00     22.95 o 
   0   2   5      875.38      860.08     23.22 o 
   1   2   5      559.90      495.51     18.10 o 
   2   2   5       10.29        7.48      3.13 o 
   3   2   5      260.19      235.51     13.45 o 
   4   2   5      376.84      322.05     21.55 o 
   5   2   5      183.29      147.93     11.71 o 
   6   2   5       27.57       24.65      9.05 o 
 -10   3   5       10.76       14.73     15.07 o 
  -9   3   5        8.40        9.22      7.71 o 
  -8   3   5       41.61       38.77      8.48 o 
  -7   3   5        0.17       -1.52      2.92 o 
  -6   3   5       45.23       55.07      5.13 o 
  -5   3   5       12.87       15.16      3.99 o 
  -4   3   5       91.80      110.49     11.47 o 
  -3   3   5      116.57      123.81      7.38 o 
  -2   3   5      551.08      622.03     16.83 o 
  -1   3   5      805.63      876.83     23.58 o 
   0   3   5      628.23      657.26     18.73 o 
   1   3   5      543.65      544.54     19.54 o 
   2   3   5      284.56      270.76     13.70 o 
   3   3   5      398.07      375.31     16.87 o 
   4   3   5       45.18       41.55      8.88 o 
   5   3   5       71.80       76.35      8.72 o 
   6   3   5       29.05       35.08      7.09 o 
 -10   4   5      265.08      171.59     31.85 o 
  -9   4   5        4.83       -3.77      8.90 o 
  -8   4   5      124.05      132.16     11.53 o 
  -7   4   5      145.47      145.82     15.11 o 
  -6   4   5      268.60      288.27     17.62 o 
  -5   4   5       41.45       34.26      4.57 o 
  -4   4   5      750.03      734.11     31.06 o 
  -3   4   5      196.62      217.93      9.22 o 
  -2   4   5        1.75        2.42      1.85 o 
  -1   4   5      244.25      225.10      7.30 o 
   0   4   5       87.66       79.04      6.50 o 
   1   4   5     1853.11     1805.71     45.39 o 
   2   4   5      390.64      369.46     15.90 o 
   3   4   5     1614.44     1493.83     45.63 o 
   4   4   5        0.44       -1.60      5.29 o 
   5   4   5      108.75      119.65     10.63 o 
   6   4   5       32.15       32.82      6.83 o 
 -10   5   5        9.05        9.59     13.70 o 
  -9   5   5       77.65       54.80     18.15 o 
  -8   5   5       23.18       28.79      5.98 o 
  -7   5   5       29.84       26.00      5.28 o 
  -6   5   5        1.33        4.61      3.07 o 
  -5   5   5       43.47       38.79      4.70 o 
  -4   5   5       17.05       10.69      4.03 o 
  -3   5   5     1577.81     1624.55     39.64 o 
  -2   5   5      241.73      264.77      9.11 o 
  -1   5   5       54.04       60.62      3.93 o 
   0   5   5      101.65      110.61      6.37 o 
   1   5   5      348.32      338.98     12.08 o 
   2   5   5       51.29       50.87      6.07 o 
   3   5   5      616.87      624.00     37.37 o 
   4   5   5       65.23       67.44      7.69 o 
   5   5   5        0.00        0.49      3.92 o 
   6   5   5        0.05        5.92      5.91 o 
 -10   6   5      331.84      248.99     40.07 o 
  -9   6   5       78.17      110.62     23.97 o 
  -8   6   5      322.90      356.54     25.01 o 
  -7   6   5       45.16       61.40      8.72 o 
  -6   6   5      201.49      216.79     13.32 o 
  -5   6   5       43.37       44.72      6.23 o 
  -4   6   5     1901.48     1916.35     51.30 o 
  -3   6   5      707.72      753.93     20.42 o 
  -2   6   5      195.14      197.16      7.86 o 
  -1   6   5      959.62      954.83     24.71 o 
   0   6   5       41.82       34.00      3.76 o 
   1   6   5     1503.16     1392.57     36.40 o 
   2   6   5      444.51      393.87     16.58 o 
   3   6   5      184.63      162.94     11.25 o 
   4   6   5       14.77       10.24      4.27 o 
   5   6   5      111.84      105.32      9.94 o 
   6   6   5      106.92      124.01     13.80 o 
 -10   7   5       19.51       32.57     11.30 o 
  -9   7   5       11.95       20.48      6.53 o 
  -8   7   5       35.55       39.19      9.59 o 
  -7   7   5      487.62      512.18     23.10 o 
  -6   7   5      325.94      331.10     14.66 o 
  -5   7   5       65.05       61.37      9.03 o 
  -4   7   5        1.53       -0.10      2.07 o 
  -3   7   5       19.57       13.37      2.71 o 
  -2   7   5      759.67      769.90     20.72 o 
  -1   7   5      662.82      689.46     18.95 o 
   0   7   5      373.97      394.25     13.15 o 
   1   7   5       62.59       69.17      5.60 o 
   2   7   5      322.52      302.69     12.41 o 
   3   7   5      149.40      133.52     10.35 o 
   4   7   5      235.29      243.56     14.89 o 
   5   7   5       46.79       50.11     16.49 o 
   6   7   5       31.31       15.65      9.16 o 
 -10   8   5        5.99        6.77      8.68 o 
  -9   8   5       16.63       16.76      6.74 o 
  -8   8   5       79.45       75.32      9.79 o 
  -7   8   5       53.75       49.11      8.99 o 
  -6   8   5        8.20       12.12      3.54 o 
  -5   8   5      228.90      213.21     13.50 o 
  -4   8   5        5.62       10.55      2.59 o 
  -3   8   5       69.86       88.37      6.06 o 
  -2   8   5       54.17       51.37      4.18 o 
  -1   8   5       80.97       81.25      6.10 o 
   0   8   5       30.58       38.04      8.26 o 
   1   8   5      101.09       98.55      6.83 o 
   2   8   5       70.20       61.05      5.71 o 
   3   8   5      132.27      102.55      9.05 o 
   4   8   5       80.18       74.10      8.35 o 
   5   8   5       36.95       43.57     18.99 o 
   6   8   5        0.57       -0.03      7.60 o 
  -9   9   5       45.44       61.42     10.13 o 
  -8   9   5       55.91       70.86      9.70 o 
  -7   9   5      268.97      321.74     19.13 o 
  -6   9   5      418.71      398.04     24.64 o 
  -5   9   5        0.43       11.10      4.50 o 
  -4   9   5      116.76      114.58      7.48 o 
  -3   9   5      392.51      408.47     12.99 o 
  -2   9   5      546.74      507.41     15.27 o 
  -1   9   5      673.90      652.97     18.56 o 
   0   9   5     1191.00     1105.25     33.38 o 
   1   9   5      153.90      169.22      9.14 o 
   2   9   5       13.94       11.26      3.43 o 
   3   9   5        4.42        0.30      3.57 o 
   4   9   5      158.88      168.23     14.55 o 
   5   9   5        0.05       -4.73      4.73 o 
  -9  10   5        3.08        4.70      5.92 o 
  -8  10   5      119.22      129.41     16.94 o 
  -7  10   5       20.88       18.28      5.49 o 
  -6  10   5      770.29      809.61     47.46 o 
  -5  10   5     1514.10     1525.44     44.80 o 
  -4  10   5      120.32      110.84      9.10 o 
  -3  10   5     1028.57     1050.80     27.80 o 
  -2  10   5       50.02       42.74      4.34 o 
  -1  10   5       44.95       46.74      4.78 o 
   0  10   5      707.50      703.23     23.42 o 
   1  10   5     1039.52     1054.60     32.73 o 
   2  10   5       97.21      114.06      8.00 o 
   3  10   5      777.32      778.80     27.74 o 
   4  10   5       40.22       46.92      8.18 o 
   5  10   5      214.80      279.83     20.32 o 
  -9  11   5        3.33        7.82      6.50 o 
  -8  11   5      224.90      181.62     15.89 o 
  -7  11   5      113.83      122.30     12.99 o 
  -6  11   5      629.52      605.28     26.66 o 
  -5  11   5        2.99        1.75      3.22 o 
  -4  11   5     1328.35     1277.39     39.53 o 
  -3  11   5        8.49       11.23      2.69 o 
  -2  11   5        5.57        6.43      2.66 o 
  -1  11   5       97.82      107.58      7.47 o 
   0  11   5      193.74      171.34     10.43 o 
   1  11   5       35.66       43.07      7.07 o 
   2  11   5      115.88      104.63      9.59 o 
   3  11   5       76.37       36.29      6.86 o 
   4  11   5       37.21       17.24      6.84 o 
   5  11   5      204.20      271.13     26.28 o 
  -9  12   5        0.26       -1.56      5.96 o 
  -8  12   5       31.93       32.02      7.74 o 
  -7  12   5        8.83       16.88      5.90 o 
  -6  12   5      327.91      336.56     27.24 o 
  -5  12   5        4.41        6.25      3.57 o 
  -4  12   5      191.61      196.84     11.59 o 
  -3  12   5      483.68      435.94     13.33 o 
  -2  12   5      265.73      260.70     10.81 o 
  -1  12   5      410.72      429.29     14.24 o 
   0  12   5      465.91      445.52     24.67 o 
   1  12   5      373.89      384.56     24.31 o 
   2  12   5      356.50      323.96     16.12 o 
   3  12   5      253.77      269.67     25.30 o 
   4  12   5      200.09      198.43     16.58 o 
   5  12   5      196.89      204.90     23.15 o 
  -9  13   5      121.06       81.72     14.98 o 
  -8  13   5        0.79       -0.41      5.12 o 
  -7  13   5       16.50        1.98      4.86 o 
  -6  13   5      107.40      107.70      9.77 o 
  -5  13   5      131.52      117.06      9.54 o 
  -4  13   5       17.67       21.16      5.51 o 
  -3  13   5        3.28        8.55      3.55 o 
  -2  13   5        0.00        2.20      2.45 o 
  -1  13   5      423.74      405.06     14.02 o 
   0  13   5      104.38      109.25      8.59 o 
   1  13   5        8.56        3.37      4.65 o 
   2  13   5        7.25        4.29      4.30 o 
   3  13   5        9.87       10.96      5.59 o 
   4  13   5        1.80        1.23      5.29 o 
  -8  14   5      101.09      145.90     14.89 o 
  -7  14   5        1.86        6.76      5.39 o 
  -6  14   5      223.87      226.68     14.50 o 
  -5  14   5       67.51       65.92      7.49 o 
  -4  14   5      340.73      347.63     16.45 o 
  -3  14   5       76.43       74.21      7.18 o 
  -2  14   5       47.19       50.85      4.68 o 
  -1  14   5        0.14        9.31      3.10 o 
   0  14   5       26.68       16.07      5.73 o 
   1  14   5      312.89      321.40     15.95 o 
   2  14   5       14.44       13.81      4.79 o 
   3  14   5       98.68      124.22     10.58 o 
   4  14   5        1.59        0.76      7.19 o 
  -8  15   5       82.06       73.71     16.65 o 
  -7  15   5       62.77       50.26     11.49 o 
  -6  15   5       92.20      103.25     10.00 o 
  -5  15   5      358.67      371.09     29.31 o 
  -4  15   5       96.30      115.73      9.35 o 
  -3  15   5       83.93       75.39      7.44 o 
  -2  15   5       18.82       15.48      3.65 o 
  -1  15   5      292.95      294.34     11.40 o 
   0  15   5      179.07      177.92     11.69 o 
   1  15   5      106.75       99.91      9.09 o 
   2  15   5      369.79      429.20     19.85 o 
   3  15   5        8.45       18.07      5.31 o 
   4  15   5      130.72      120.05     17.55 o 
  -7  16   5       49.40       50.63      9.44 o 
  -6  16   5       45.08       31.14      6.50 o 
  -5  16   5        0.19       -0.97      3.95 o 
  -4  16   5       37.61       29.12      5.51 o 
  -3  16   5       94.75       94.02      8.49 o 
  -2  16   5       30.28       37.11      4.81 o 
  -1  16   5       18.94       20.19      5.23 o 
   0  16   5      119.80      124.50      9.95 o 
   1  16   5        3.70        2.88      4.39 o 
   2  16   5        9.69        8.27      4.69 o 
   3  16   5       13.95       12.58      5.39 o 
  -7  17   5      228.88      239.25     16.41 o 
  -6  17   5      156.74      150.99     12.56 o 
  -5  17   5       47.38       27.71      5.80 o 
  -4  17   5      111.86      140.39     10.98 o 
  -3  17   5        4.93        8.92      4.06 o 
  -2  17   5      623.86      627.56     22.97 o 
  -1  17   5        0.03        3.08      3.79 o 
   0  17   5      366.70      363.34     17.54 o 
   1  17   5        1.10       -0.24      3.70 o 
   2  17   5      158.83      161.98     12.43 o 
   3  17   5        5.46        9.16      6.36 o 
  -6  18   5        0.71       -0.52      4.52 o 
  -5  18   5       39.61       34.55      6.65 o 
  -4  18   5       15.60       10.40      7.42 o 
  -3  18   5      138.67      152.32     11.27 o 
  -2  18   5       12.01        5.10      4.41 o 
  -1  18   5       72.76       90.22     10.85 o 
   0  18   5       20.39       25.62      5.78 o 
   1  18   5        1.97        1.79      4.41 o 
   2  18   5        4.32       13.64      5.47 o 
  -6  19   5        3.50       -0.63      4.68 o 
  -5  19   5        0.19       -0.07      4.44 o 
  -4  19   5       89.33       91.15     11.27 o 
  -3  19   5        1.61        4.51      4.35 o 
  -2  19   5       43.08       49.57      9.79 o 
  -1  19   5      231.85      210.14     17.32 o 
   0  19   5       74.22       75.12      9.77 o 
   1  19   5      147.24      126.84     16.21 o 
   2  19   5       39.35       42.84      7.56 o 
  -5  20   5       34.73       35.78      7.38 o 
  -4  20   5      220.72      204.50     14.63 o 
  -3  20   5      118.41      152.28     18.62 o 
  -2  20   5        3.59        0.36      4.54 o 
  -1  20   5       39.69       34.64     18.32 o 
   0  20   5       16.82       13.17      6.83 o 
   1  20   5       76.44       97.53     11.63 o 
  -4  21   5       62.08       58.48     10.58 o 
  -3  21   5        9.51        9.63      6.53 o 
  -2  21   5        1.16       -4.99      4.99 o 
  -1  21   5      111.99      113.06     17.81 o 
   0  21   5       16.52       24.74      7.25 o 
 -10   0   6       78.42      129.12     25.00 o 
  -9   0   6      548.50      527.09     44.18 o 
  -8   0   6      416.51      404.13     37.67 o 
  -7   0   6      368.14      402.76     34.25 o 
  -6   0   6      139.50      131.86     15.41 o 
  -5   0   6        0.29       -0.68      4.79 o 
  -4   0   6      766.35      804.84     49.32 o 
  -3   0   6       19.04       16.10      6.85 o 
  -2   0   6     1217.41     1220.31     52.01 o 
  -1   0   6      238.01      261.54     18.39 o 
   0   0   6      173.08      154.53     14.37 o 
   1   0   6      262.17      277.90     32.36 o 
   2   0   6      626.63      585.32     31.41 o 
   3   0   6       98.95      100.84     13.08 o 
   4   0   6      162.43      191.21     25.86 o 
   5   0   6       35.93       31.82     21.23 o 
 -10   1   6       93.80      100.63     15.83 o 
  -9   1   6        5.85        6.22      6.04 o 
  -8   1   6       35.46       14.82      8.05 o 
  -7   1   6      192.31      233.05     14.20 o 
  -6   1   6      374.21      404.00     20.10 o 
  -5   1   6       28.25       26.37      5.44 o 
  -4   1   6      208.73      210.27     14.53 o 
  -3   1   6      329.05      343.69     17.08 o 
  -2   1   6        0.40        0.18      3.21 o 
  -1   1   6        1.28        1.54      2.62 o 
   0   1   6       11.83       20.42      5.14 o 
   1   1   6       10.52        9.32      3.76 o 
   2   1   6      471.34      454.44     19.09 o 
   3   1   6      197.04      183.65     12.74 o 
   4   1   6      101.33      107.87     11.56 o 
   5   1   6       46.59       31.83      6.92 o 
 -10   2   6      109.86       98.29     22.95 o 
  -9   2   6      300.76      335.63     29.80 o 
  -8   2   6      562.64      571.42     38.19 o 
  -7   2   6       30.70       34.53      5.85 o 
  -6   2   6      137.05      161.01     10.56 o 
  -5   2   6      279.99      299.33     22.95 o 
  -4   2   6        0.21       -3.02      3.02 o 
  -3   2   6      255.19      264.74     14.18 o 
  -2   2   6      981.07     1008.68     26.88 o 
  -1   2   6      920.77      914.08     32.38 o 
   0   2   6     1586.39     1502.29     44.78 o 
   1   2   6      108.14      107.42      9.64 o 
   2   2   6     1018.93      970.12     32.50 o 
   3   2   6       27.21       25.45      5.52 o 
   4   2   6      236.38      251.83     15.74 o 
   5   2   6        7.99        2.66      4.80 o 
 -10   3   6        9.22       27.40     14.73 o 
  -9   3   6      110.21      108.35     14.47 o 
  -8   3   6       14.46       19.05      6.77 o 
  -7   3   6       52.44       61.02      7.46 o 
  -6   3   6      351.20      363.77     16.17 o 
  -5   3   6      382.95      362.10     18.87 o 
  -4   3   6      368.35      363.65     19.11 o 
  -3   3   6      469.38      476.50     19.72 o 
  -2   3   6       15.16       15.22      2.75 o 
  -1   3   6        3.70        0.57      2.48 o 
   0   3   6      174.10      153.06     12.81 o 
   1   3   6      294.40      255.85     14.29 o 
   2   3   6      348.77      333.41     16.77 o 
   3   3   6       37.21       43.66      6.62 o 
   4   3   6       74.57       76.81      8.70 o 
   5   3   6       58.26       51.77     10.78 o 
 -10   4   6      111.31       52.40     18.15 o 
  -9   4   6      109.09      130.49     24.66 o 
  -8   4   6       47.89       72.45      9.08 o 
  -7   4   6        0.67       -0.28      3.36 o 
  -6   4   6      500.27      490.62     26.18 o 
  -5   4   6        3.41        1.76      6.68 o 
  -4   4   6      103.25      137.27     16.78 o 
  -3   4   6       21.50       19.23      3.30 o 
  -2   4   6      497.11      472.08     18.50 o 
  -1   4   6      330.86      356.58     14.58 o 
   0   4   6       77.50       86.19      7.67 o 
   1   4   6        1.86        0.87      4.00 o 
   2   4   6       25.74       23.66      5.09 o 
   3   4   6       40.23       44.91      9.15 o 
   4   4   6       20.34       22.15      5.65 o 
   5   4   6        0.05       -0.03      4.83 o 
 -10   5   6      273.68      334.95     44.18 o 
  -9   5   6       22.56       29.80     13.70 o 
  -8   5   6       56.13       47.44      8.44 o 
  -7   5   6       94.07      100.41     11.80 o 
  -6   5   6      186.98      201.36     16.92 o 
  -5   5   6      311.39      312.40     17.36 o 
  -4   5   6        1.57       -2.50      2.50 o 
  -3   5   6      313.42      292.38     11.91 o 
  -2   5   6       51.02       57.11      5.46 o 
  -1   5   6     1121.24     1068.63     28.87 o 
   0   5   6      702.09      661.57     23.34 o 
   1   5   6     1562.95     1541.94     46.78 o 
   2   5   6      118.52      123.16      9.89 o 
   3   5   6        5.60        2.95      3.93 o 
   4   5   6      191.41      210.74     18.69 o 
   5   5   6       99.01      105.32     10.89 o 
 -10   6   6      175.08      145.90     29.80 o 
  -9   6   6       49.53       63.02     17.81 o 
  -8   6   6       22.78       25.59      7.63 o 
  -7   6   6      222.39      249.61     15.68 o 
  -6   6   6     1161.59     1185.23     52.97 o 
  -5   6   6       16.50       17.42      3.96 o 
  -4   6   6      825.40      868.17     30.01 o 
  -3   6   6        3.97        7.60      2.28 o 
  -2   6   6      598.86      634.74     20.86 o 
  -1   6   6        7.24        4.17      2.57 o 
   0   6   6      106.36      104.95      8.59 o 
   1   6   6        4.86        0.60      3.07 o 
   2   6   6      106.91      108.16      9.44 o 
   3   6   6       39.44       35.07      6.97 o 
   4   6   6        6.73       -0.77      4.06 o 
   5   6   6      266.95      268.73     20.46 o 
 -10   7   6        0.11        1.70      7.95 o 
  -9   7   6        9.41       10.58      8.39 o 
  -8   7   6       29.37       30.02      6.78 o 
  -7   7   6        1.49        2.08      3.41 o 
  -6   7   6      430.71      405.02     20.51 o 
  -5   7   6     1104.69     1068.56     38.29 o 
  -4   7   6      245.82      250.79     10.13 o 
  -3   7   6      175.73      187.56      8.44 o 
  -2   7   6       17.23       15.17      3.52 o 
  -1   7   6      153.13      171.33     15.10 o 
   0   7   6       56.89       58.17      6.56 o 
   1   7   6       14.54        5.04      3.50 o 
   2   7   6      629.33      592.55     22.81 o 
   3   7   6       62.47       71.50      8.30 o 
   4   7   6       89.39      131.57     18.93 o 
   5   7   6      192.23      229.61     21.92 o 
  -9   8   6       11.52       14.46      6.70 o 
  -8   8   6       83.11      104.07     11.53 o 
  -7   8   6        4.24        1.89      4.34 o 
  -6   8   6      762.25      783.44     30.94 o 
  -5   8   6     2028.01     2159.96     70.48 o 
  -4   8   6      489.06      477.92     15.03 o 
  -3   8   6        5.29        6.51      2.39 o 
  -2   8   6      235.36      209.30     11.62 o 
  -1   8   6       66.97       63.28      6.10 o 
   0   8   6       14.60       16.40      4.76 o 
   1   8   6     1660.36     1689.40     50.90 o 
   2   8   6      159.14      161.25     12.82 o 
   3   8   6      342.78      355.35     18.46 o 
   4   8   6       77.46       63.15      9.77 o 
   5   8   6      262.62      315.09     22.71 o 
  -9   9   6        6.44        0.97      5.50 o 
  -8   9   6        0.27       -1.32      6.61 o 
  -7   9   6        0.37       -0.58      4.00 o 
  -6   9   6       22.63       17.19      5.34 o 
  -5   9   6      259.89      264.64     17.15 o 
  -4   9   6      388.42      400.13     13.54 o 
  -3   9   6        1.13        0.70      2.31 o 
  -2   9   6       96.21       88.74      7.11 o 
  -1   9   6       58.15       59.51      6.08 o 
   0   9   6      163.16      152.02      9.84 o 
   1   9   6      391.32      366.06     17.21 o 
   2   9   6       27.51       19.57      5.01 o 
   3   9   6       10.76       13.73      4.94 o 
   4   9   6       16.36       22.95      7.32 o 
  -9  10   6        4.58        5.27      6.18 o 
  -8  10   6      173.50      192.84     15.94 o 
  -7  10   6        1.90       -3.86      3.86 o 
  -6  10   6      916.51      995.25     49.72 o 
  -5  10   6       46.74       53.17      6.27 o 
  -4  10   6       45.03       49.22      5.79 o 
  -3  10   6       68.22       66.69      5.37 o 
  -2  10   6      360.92      345.75     14.58 o 
  -1  10   6      346.65      331.66     14.65 o 
   0  10   6       48.89       53.64      6.16 o 
   1  10   6       12.06        9.82      5.06 o 
   2  10   6      373.04      362.40     22.74 o 
   3  10   6        3.64        5.26      5.12 o 
   4  10   6        7.62       16.24      6.78 o 
  -9  11   6       38.03       29.97     15.86 o 
  -8  11   6       90.21       99.87     12.02 o 
  -7  11   6        0.06        3.68      4.68 o 
  -6  11   6       77.38       76.46     14.07 o 
  -5  11   6       14.64        4.82      3.60 o 
  -4  11   6      101.28      103.39      8.98 o 
  -3  11   6      124.70      116.03      7.23 o 
  -2  11   6       41.52       42.70      6.26 o 
  -1  11   6      253.61      230.92     12.50 o 
   0  11   6      134.22      150.63     11.25 o 
   1  11   6      455.85      451.42     23.09 o 
   2  11   6       64.43       62.84      8.98 o 
   3  11   6      232.48      212.15     19.41 o 
   4  11   6        0.53        2.04      5.92 o 
  -9  12   6        1.78        3.87      6.35 o 
  -8  12   6        0.71        2.18      5.28 o 
  -7  12   6        1.09        1.11      4.77 o 
  -6  12   6       22.29       13.52      5.35 o 
  -5  12   6       90.86       81.27      7.96 o 
  -4  12   6       33.97       31.49      5.16 o 
  -3  12   6       44.41       42.08      4.69 o 
  -2  12   6      238.53      238.91     12.67 o 
  -1  12   6       29.17       22.42      4.68 o 
   0  12   6       16.61       16.31      7.42 o 
   1  12   6        9.67        6.67      4.83 o 
   2  12   6      117.36      140.16     13.36 o 
   3  12   6      142.56      142.89     19.39 o 
   4  12   6       38.92       41.96      9.16 o 
  -8  13   6      152.35      163.94     15.72 o 
  -7  13   6       60.37       77.71     10.41 o 
  -6  13   6       37.89       41.36      6.55 o 
  -5  13   6      231.31      242.13     14.29 o 
  -4  13   6        2.22        0.06      3.24 o 
  -3  13   6      542.43      565.54     16.60 o 
  -2  13   6        2.26        1.00      3.31 o 
  -1  13   6      440.47      454.10     18.33 o 
   0  13   6        0.63       -0.11      3.31 o 
   1  13   6      381.67      393.71     22.33 o 
   2  13   6      234.90      262.42     18.89 o 
   3  13   6      156.54      169.86     15.72 o 
  -8  14   6        7.31       15.05      9.21 o 
  -7  14   6       35.22       36.80      8.09 o 
  -6  14   6       25.78       21.15      7.02 o 
  -5  14   6       40.25       36.86      6.09 o 
  -4  14   6      306.97      291.18     15.20 o 
  -3  14   6      138.63      130.98      9.55 o 
  -2  14   6      210.90      218.25     15.03 o 
  -1  14   6        1.71       12.05      4.28 o 
   0  14   6      212.91      235.94     16.12 o 
   1  14   6       41.21       44.04      8.02 o 
   2  14   6      139.26      155.41     14.86 o 
   3  14   6       38.35       36.36     11.93 o 
  -7  15   6        0.52        2.67      6.72 o 
  -6  15   6       14.81       19.21      5.54 o 
  -5  15   6       62.78       53.66      7.19 o 
  -4  15   6       38.65       36.91      9.54 o 
  -3  15   6       53.89       58.42      6.72 o 
  -2  15   6      423.32      392.04     15.42 o 
  -1  15   6      140.54      134.32     11.47 o 
   0  15   6       97.07       97.08     13.15 o 
   1  15   6      332.15      358.73     25.23 o 
   2  15   6       33.38       41.77      8.39 o 
   3  15   6      139.49      170.96     28.43 o 
  -7  16   6       87.53       89.72     11.98 o 
  -6  16   6      156.86      156.00     12.49 o 
  -5  16   6       37.69       38.61      6.61 o 
  -4  16   6      103.44       95.09      8.95 o 
  -3  16   6       17.10       20.78      9.47 o 
  -2  16   6       27.05       22.78      5.38 o 
  -1  16   6        8.79       14.07      4.07 o 
   0  16   6       76.86       84.55      8.82 o 
   1  16   6       91.21       90.29     12.46 o 
   2  16   6      100.02       89.65     11.71 o 
  -6  17   6       19.34        9.57      5.22 o 
  -5  17   6        0.56        0.68      4.20 o 
  -4  17   6        0.02        1.28      3.89 o 
  -3  17   6        5.07        0.73      4.76 o 
  -2  17   6        7.81        8.53      5.16 o 
  -1  17   6       19.28       24.42      6.45 o 
   0  17   6        5.87        4.40      4.41 o 
   1  17   6        8.74        6.25      5.96 o 
   2  17   6       27.28       39.35      8.81 o 
  -6  18   6       83.37      120.37     12.35 o 
  -5  18   6       22.11       30.03      6.57 o 
  -4  18   6       50.33       57.97      7.66 o 
  -3  18   6        0.05       -1.78      5.12 o 
  -2  18   6      125.42      104.47     14.41 o 
  -1  18   6        4.48        5.72      5.20 o 
   0  18   6       47.43       56.20      7.76 o 
   1  18   6       59.35       71.38      9.05 o 
  -5  19   6      136.57      145.86     12.49 o 
  -4  19   6       38.95       43.58      7.06 o 
  -3  19   6      222.65      250.81     18.49 o 
  -2  19   6        6.57       -1.27      6.49 o 
  -1  19   6       10.19        8.52     12.33 o 
   0  19   6        6.28        2.98      5.96 o 
  -4  20   6       53.07       71.89     10.59 o 
  -3  20   6        0.03        4.27      7.12 o 
  -2  20   6        1.42       11.80      9.93 o 
  -1  20   6        6.63        2.71      8.22 o 
 -10   1   7       13.45       19.63     13.36 o 
  -9   1   7       13.25       23.10     12.16 o 
  -8   1   7      187.34      193.71     18.88 o 
  -7   1   7       11.27       12.48      4.76 o 
  -6   1   7      210.77      200.18     14.89 o 
  -5   1   7      206.36      199.01     15.26 o 
  -4   1   7        6.60       11.43      5.17 o 
  -3   1   7      214.50      213.69     13.93 o 
  -2   1   7       12.95       16.15      6.57 o 
  -1   1   7      401.58      391.94     17.48 o 
   0   1   7       19.93       16.44      4.56 o 
   1   1   7      543.91      489.38     20.61 o 
   2   1   7       79.21       55.18      7.22 o 
   3   1   7      172.17      194.22     14.11 o 
   4   1   7       28.67       42.50      7.40 o 
 -10   2   7        6.51        0.68     11.30 o 
  -9   2   7      161.55      168.31     56.00 o 
  -8   2   7       15.72       15.94      7.22 o 
  -7   2   7      153.89      168.72     18.49 o 
  -6   2   7      161.26      147.88     13.05 o 
  -5   2   7      693.37      672.66     31.36 o 
  -4   2   7        0.05       -2.15      4.28 o 
  -3   2   7      234.07      245.53     15.04 o 
  -2   2   7      145.29      120.73      9.05 o 
  -1   2   7      302.79      278.33     18.54 o 
   0   2   7       66.86       48.25      6.38 o 
   1   2   7      818.29      769.02     27.76 o 
   2   2   7        0.35        2.07      3.85 o 
   3   2   7       29.06       20.83      6.49 o 
   4   2   7        7.08        7.08      5.29 o 
 -10   3   7       22.96       38.36     16.44 o 
  -9   3   7       10.00        7.07      6.65 o 
  -8   3   7        0.55        0.67      5.55 o 
  -7   3   7       75.51       80.63     12.33 o 
  -6   3   7       15.57       27.06      9.25 o 
  -5   3   7      420.38      453.81     23.48 o 
  -4   3   7      232.99      215.04     16.18 o 
  -3   3   7      115.86      102.39     16.95 o 
  -2   3   7        1.40        1.06      2.83 o 
  -1   3   7       55.90       59.08      8.06 o 
   0   3   7       82.31       97.48      8.88 o 
   1   3   7     1072.51     1060.49     35.51 o 
   2   3   7        2.25        5.49      4.10 o 
   3   3   7      119.47      168.40     13.21 o 
   4   3   7       23.38       20.68      6.23 o 
 -10   4   7       14.56       30.48     15.07 o 
  -9   4   7       69.03       94.96     13.78 o 
  -8   4   7        4.21        4.47      5.80 o 
  -7   4   7        1.17       -0.51      4.84 o 
  -6   4   7        1.88        1.03      6.85 o 
  -5   4   7      678.57      679.88     31.55 o 
  -4   4   7      267.41      253.76     12.99 o 
  -3   4   7      221.64      199.08     13.37 o 
  -2   4   7       50.99       42.65      6.50 o 
  -1   4   7      155.25      144.06     10.63 o 
   0   4   7        0.94        5.17      3.67 o 
   1   4   7      341.37      334.64     23.04 o 
   2   4   7      790.40      766.52     33.16 o 
   3   4   7       26.63       32.45      6.92 o 
   4   4   7      289.20      275.31     17.75 o 
 -10   5   7        0.11       -3.42      9.59 o 
  -9   5   7        5.61       -2.05      9.25 o 
  -8   5   7      141.56      147.68     12.80 o 
  -7   5   7       14.61       29.09      7.73 o 
  -6   5   7       91.23       93.30     13.01 o 
  -5   5   7       54.87       72.89     14.52 o 
  -4   5   7       57.11       64.46      6.64 o 
  -3   5   7       11.82       13.69      5.17 o 
  -2   5   7      551.73      540.62     23.38 o 
  -1   5   7       51.66       80.24      8.30 o 
   0   5   7      734.47      746.39     26.76 o 
   1   5   7       28.29       28.59     10.05 o 
   2   5   7        2.55       -1.10      3.71 o 
   3   5   7       30.04       52.47      8.22 o 
   4   5   7       96.45      129.25     12.90 o 
  -9   6   7      167.47      138.71     26.37 o 
  -8   6   7        0.47       -0.19      5.69 o 
  -7   6   7        0.79        1.37      5.09 o 
  -6   6   7      293.75      300.41     29.07 o 
  -5   6   7        0.45        3.25      3.40 o 
  -4   6   7       79.19       98.64     15.90 o 
  -3   6   7      197.67      184.59     15.90 o 
  -2   6   7       74.51       88.99      9.34 o 
  -1   6   7       72.79       82.05      9.34 o 
   0   6   7       47.48       44.13      6.50 o 
   1   6   7       32.88       38.46      6.29 o 
   2   6   7        0.14       -0.71      3.66 o 
   3   6   7        1.06       -3.25      3.94 o 
   4   6   7       15.25        0.58      6.92 o 
  -9   7   7       46.89       50.49     26.03 o 
  -8   7   7      351.24      347.18     21.00 o 
  -7   7   7      289.14      281.12     17.89 o 
  -6   7   7      418.90      438.09     21.04 o 
  -5   7   7        0.83        6.85      5.14 o 
  -4   7   7      156.17      150.73     11.42 o 
  -3   7   7        3.30        2.91      3.03 o 
  -2   7   7      651.97      650.24     26.91 o 
  -1   7   7     1454.62     1472.64     52.05 o 
   0   7   7       35.49       38.58      6.11 o 
   1   7   7       31.94       29.78      8.51 o 
   2   7   7        2.88        1.34      3.77 o 
   3   7   7       99.75      102.02     19.63 o 
   4   7   7       12.34       26.96      7.37 o 
  -9   8   7       62.62       47.92     11.26 o 
  -8   8   7      123.58      152.57     32.09 o 
  -7   8   7      143.00      139.32     12.68 o 
  -6   8   7        0.04        2.43      5.24 o 
  -5   8   7       29.77       35.44      8.56 o 
  -4   8   7       80.20       74.46      8.25 o 
  -3   8   7       17.66       22.02      4.33 o 
  -2   8   7      236.18      213.80     22.06 o 
  -1   8   7        0.05        4.68      4.28 o 
   0   8   7      158.65      171.35     14.17 o 
   1   8   7        0.03        3.05      3.78 o 
   2   8   7       25.65       28.17      6.05 o 
   3   8   7        0.02        0.02      4.58 o 
  -9   9   7       75.81       60.51     14.91 o 
  -8   9   7      850.14      892.33     38.63 o 
  -7   9   7        2.52        0.09      4.48 o 
  -6   9   7     1362.27     1491.64     57.34 o 
  -5   9   7      171.84      170.86     20.74 o 
  -4   9   7      336.27      354.67     17.25 o 
  -3   9   7        0.65        3.65      3.02 o 
  -2   9   7      378.08      388.21     19.87 o 
  -1   9   7      384.52      355.75     20.11 o 
   0   9   7       25.83       30.39      6.79 o 
   1   9   7      100.81      115.99     10.51 o 
   2   9   7      186.45      168.04     14.10 o 
   3   9   7      214.61      268.32     17.28 o 
  -9  10   7       11.74       13.72      7.07 o 
  -8  10   7       22.02       23.62      7.22 o 
  -7  10   7       45.03       50.57      8.68 o 
  -6  10   7      176.64      162.05     13.95 o 
  -5  10   7       53.89       55.27      7.52 o 
  -4  10   7       73.12       65.81      8.04 o 
  -3  10   7       43.48       51.72      6.03 o 
  -2  10   7       85.06       90.92     10.94 o 
  -1  10   7      110.16      108.04     14.82 o 
   0  10   7       27.07       25.86      6.45 o 
   1  10   7       80.69       94.14     11.55 o 
   2  10   7       99.04      141.37     12.19 o 
   3  10   7       36.43       30.54      8.36 o 
  -8  11   7      140.25      142.61     25.14 o 
  -7  11   7        7.78        5.16      9.61 o 
  -6  11   7       11.82       16.54      5.99 o 
  -5  11   7       51.97       48.64      6.40 o 
  -4  11   7       62.78       71.33     11.89 o 
  -3  11   7        2.07        1.95      3.71 o 
  -2  11   7      666.63      613.24     22.16 o 
  -1  11   7        2.61        0.89      5.20 o 
   0  11   7       29.73       26.84      6.68 o 
   1  11   7       36.79       38.46      7.78 o 
   2  11   7       14.22        7.73      5.96 o 
   3  11   7      147.60      147.95     15.63 o 
  -8  12   7       17.46       19.82     12.10 o 
  -7  12   7      131.04      156.71     14.30 o 
  -6  12   7       31.70       29.45      7.83 o 
  -5  12   7      558.73      608.52     22.79 o 
  -4  12   7       63.63       73.98      7.86 o 
  -3  12   7       21.42       26.03      5.07 o 
  -2  12   7        5.46        5.22      3.76 o 
  -1  12   7      133.48      167.86     14.08 o 
   0  12   7       22.95       36.71      7.57 o 
   1  12   7      163.76      167.22     15.19 o 
   2  12   7      213.99      216.60     17.95 o 
  -8  13   7        0.43       -4.40      5.48 o 
  -7  13   7        5.43        3.57      5.69 o 
  -6  13   7      330.53      303.23     44.85 o 
  -5  13   7       50.51       59.18      8.82 o 
  -4  13   7        2.17        3.12      4.56 o 
  -3  13   7      325.51      313.84     18.54 o 
  -2  13   7       94.82       75.82      7.87 o 
  -1  13   7       86.90       91.39     12.50 o 
   0  13   7        4.35        7.55      5.51 o 
   1  13   7      153.51      144.82     14.43 o 
   2  13   7        0.96        2.57      5.70 o 
  -7  14   7       73.22       77.74     10.90 o 
  -6  14   7        1.28        3.79      7.02 o 
  -5  14   7       70.34       90.04     11.09 o 
  -4  14   7        0.75        5.16      4.68 o 
  -3  14   7       59.82       66.34      7.62 o 
  -2  14   7        0.30        1.92      3.89 o 
  -1  14   7       70.58       88.81     12.70 o 
   0  14   7      400.37      402.52     23.44 o 
   1  14   7       95.29      135.78     14.23 o 
   2  14   7      353.05      344.05     23.51 o 
  -7  15   7        0.94       -1.27      5.78 o 
  -6  15   7       12.97       15.10      5.35 o 
  -5  15   7        0.16        0.96      4.94 o 
  -4  15   7       45.28       43.23      8.11 o 
  -3  15   7      249.00      229.39     16.56 o 
  -2  15   7        2.35        8.51      4.53 o 
  -1  15   7      201.47      186.19     15.28 o 
   0  15   7        0.11        0.89      5.22 o 
   1  15   7        2.13        2.52      5.89 o 
  -6  16   7        2.94        0.96      4.47 o 
  -5  16   7        4.29       10.71      7.93 o 
  -4  16   7       12.14        2.50      5.28 o 
  -3  16   7       22.11       20.08      8.02 o 
  -2  16   7       20.69       27.70      7.44 o 
  -1  16   7       41.46       40.38      8.21 o 
   0  16   7        1.22        0.47      5.28 o 
  -5  17   7       32.18       33.32     12.70 o 
  -4  17   7       73.96       52.79      8.91 o 
  -3  17   7      193.16      220.00     17.12 o 
  -2  17   7       84.33       74.88      9.99 o 
  -1  17   7      111.33      107.03     12.34 o 
   0  17   7       81.70       66.72     10.39 o 
  -4  18   7        0.30        8.28      6.33 o 
  -3  18   7       67.54       87.27     15.65 o 
  -2  18   7        8.61       23.42      8.78 o 
  -1  18   7        7.98        6.58      7.70 o 
  -9   0   8        0.06       -7.88      7.88 o 
  -8   0   8        4.25       14.04      9.59 o 
  -6   0   8        1.27        5.14      7.53 o 
  -5   0   8     1518.93     1444.26     85.62 o 
  -4   0   8      308.01      358.24     32.88 o 
  -3   0   8     1687.42     1605.76     69.22 o 
  -2   0   8      347.78      394.67     39.56 o 
  -1   0   8        0.08       -3.50      7.02 o 
   0   0   8       11.83       19.38     14.04 o 
   1   0   8       52.51       63.74     11.41 o 
   2   0   8        7.27       -0.38      6.00 o 
   3   0   8      346.35      403.31     31.59 o 
  -9   1   8       43.36       51.56     11.11 o 
  -8   1   8        0.41       -0.19      5.69 o 
  -7   1   8        7.71       -5.48      6.16 o 
  -6   1   8       19.53       17.39      6.14 o 
  -5   1   8        1.89        3.28      5.14 o 
  -4   1   8       33.03       45.94     14.73 o 
  -3   1   8       61.59       51.93      7.73 o 
  -2   1   8      143.14      155.35     11.37 o 
  -1   1   8       55.92       59.16      7.48 o 
   0   1   8      132.04      133.47     11.29 o 
   1   1   8       79.26       69.87      8.65 o 
   2   1   8       20.81       19.89      6.07 o 
   3   1   8       29.90       22.77      6.72 o 
  -9   2   8        4.21       14.91      7.88 o 
  -8   2   8       28.25       29.74     25.00 o 
  -7   2   8        3.58        1.03      7.53 o 
  -6   2   8      146.32      176.38     15.23 o 
  -5   2   8        0.13        2.34      4.83 o 
  -4   2   8      216.25      219.53     17.88 o 
  -3   2   8      300.27      297.16     20.37 o 
  -2   2   8        0.32       -2.21      3.26 o 
  -1   2   8      701.52      705.45     26.32 o 
   0   2   8       62.64       57.12      7.43 o 
   1   2   8       35.15       40.97      7.04 o 
   2   2   8       20.05       12.80      5.48 o 
   3   2   8        0.35       -2.61      4.75 o 
  -9   3   8       40.74       28.32     12.84 o 
  -8   3   8      268.02      291.02     24.27 o 
  -7   3   8      276.35      271.47     21.31 o 
  -6   3   8       93.80       67.81     14.73 o 
  -5   3   8       53.02       72.66     10.29 o 
  -4   3   8       71.54       57.11      9.30 o 
  -3   3   8        0.56        1.07      3.82 o 
  -2   3   8       43.12       38.71      6.28 o 
  -1   3   8      200.28      184.03     12.89 o 
   0   3   8      327.82      340.79     18.42 o 
   1   3   8        1.55        4.70      4.25 o 
   2   3   8      186.74      205.43     15.26 o 
   3   3   8        0.45        5.27      5.13 o 
  -9   4   8       25.26       25.56      9.06 o 
  -8   4   8        2.50        0.74      5.44 o 
  -7   4   8       21.40       22.80     17.30 o 
  -6   4   8        0.08       14.04      8.56 o 
  -5   4   8       33.44       20.89      6.42 o 
  -4   4   8       28.45       30.54      7.60 o 
  -3   4   8      181.51      193.11     15.83 o 
  -2   4   8      397.96      413.15     22.20 o 
  -1   4   8        8.72        7.61      4.77 o 
   0   4   8      419.07      409.43     26.45 o 
   1   4   8       32.15       38.53      7.76 o 
   2   4   8       36.90       22.87      6.17 o 
   3   4   8       11.16        8.02      6.08 o 
  -9   5   8        0.93       11.99     11.30 o 
  -8   5   8        6.93        1.93      5.75 o 
  -7   5   8       41.88       47.07      9.54 o 
  -6   5   8       14.76        9.25      8.90 o 
  -5   5   8      139.34      138.53     20.55 o 
  -4   5   8      139.81      151.33     12.46 o 
  -3   5   8       52.23       53.48      7.94 o 
  -2   5   8        2.60        4.26      4.13 o 
  -1   5   8       24.01       25.20      5.25 o 
   0   5   8      573.57      558.63     23.34 o 
   1   5   8       19.25       17.35      5.19 o 
   2   5   8      273.10      270.69     17.46 o 
  -9   6   8        0.01        2.74      7.27 o 
  -8   6   8      364.53      368.33     19.72 o 
  -7   6   8      212.00      248.28     16.89 o 
  -6   6   8      139.63      118.16     19.86 o 
  -5   6   8        0.95        5.82      7.53 o 
  -4   6   8       21.77       27.48      6.06 o 
  -3   6   8       33.58       35.37      6.85 o 
  -2   6   8        0.06       -1.51      4.20 o 
  -1   6   8      103.83       90.58     10.41 o 
   0   6   8        0.82       -0.02      3.74 o 
   1   6   8       19.16       21.51      6.77 o 
   2   6   8        7.26        0.02      4.85 o 
  -9   7   8        0.17        6.96      7.65 o 
  -8   7   8       11.67        7.41      5.91 o 
  -7   7   8        0.65       -3.14      4.58 o 
  -6   7   8      224.46      201.72     26.03 o 
  -5   7   8       13.38        5.14      8.56 o 
  -4   7   8       65.68       75.76     13.38 o 
  -3   7   8        9.08        7.57      4.81 o 
  -2   7   8      133.69      120.55     22.12 o 
  -1   7   8       81.26       86.59     10.57 o 
   0   7   8      140.13      141.65     11.82 o 
   1   7   8       25.45       26.36      6.34 o 
   2   7   8      117.57      140.26     12.70 o 
  -8   8   8      619.94      648.00     30.06 o 
  -7   8   8       28.01       33.47      7.31 o 
  -6   8   8      198.22      197.55     19.82 o 
  -5   8   8       18.64       18.49     10.27 o 
  -4   8   8       75.71       84.07      9.52 o 
  -3   8   8      534.59      539.89     24.73 o 
  -2   8   8       45.40       47.61      7.90 o 
  -1   8   8      269.27      270.89     18.70 o 
   0   8   8      294.73      255.59     18.63 o 
   1   8   8       86.09       81.56      9.60 o 
   2   8   8       29.40       34.58      7.34 o 
  -8   9   8       63.27       69.67     10.32 o 
  -7   9   8      377.29      374.65     29.01 o 
  -6   9   8      367.32      308.03     27.06 o 
  -5   9   8       24.83       31.17     11.30 o 
  -4   9   8       76.57       70.45     11.49 o 
  -3   9   8      153.22      153.04     17.67 o 
  -2   9   8       95.50      108.60     11.47 o 
  -1   9   8       14.92       22.32      6.78 o 
   0   9   8        5.06        3.29      5.30 o 
   1   9   8        1.44       -4.00      5.07 o 
   2   9   8        0.01       -1.23      4.69 o 
  -8  10   8      198.04      211.69     17.48 o 
  -7  10   8      556.26      522.23     37.33 o 
  -6  10   8        0.36        0.17      6.63 o 
  -5  10   8       65.19       44.18     13.70 o 
  -4  10   8       83.91       84.19     16.61 o 
  -3  10   8       32.91       48.24     11.69 o 
  -2  10   8        2.91        2.44      4.84 o 
  -1  10   8      528.68      552.36     27.46 o 
   0  10   8      134.42      116.41     13.07 o 
   1  10   8        8.30        0.99      5.57 o 
  -8  11   8       58.56       59.46     13.29 o 
  -7  11   8       21.72       10.32     12.84 o 
  -6  11   8       16.53        5.38      6.97 o 
  -5  11   8       31.93       20.28      8.22 o 
  -4  11   8      112.97      103.68     14.23 o 
  -3  11   8        0.03        8.95      5.36 o 
  -2  11   8      332.11      355.65     42.01 o 
  -1  11   8        6.98        4.81      5.18 o 
   0  11   8       36.22       30.88      7.82 o 
   1  11   8       15.91        6.56      6.22 o 
  -7  12   8      126.59      117.99     22.09 o 
  -6  12   8      262.11      236.04     23.59 o 
  -5  12   8       10.70        6.61      7.07 o 
  -4  12   8        0.04       -0.88      7.36 o 
  -3  12   8        3.31        9.76      6.78 o 
  -2  12   8        3.91       13.60      6.05 o 
  -1  12   8       98.27       91.69     11.62 o 
   0  12   8      600.38      647.51     31.06 o 
   1  12   8       12.13        8.74      6.52 o 
  -7  13   8       12.27       31.02     18.84 o 
  -6  13   8        1.87        0.73      7.07 o 
  -5  13   8      225.82      242.75     18.03 o 
  -4  13   8      230.56      270.59     24.10 o 
  -3  13   8       19.96       27.08      8.84 o 
  -2  13   8       55.12       77.23     16.10 o 
  -1  13   8       55.59       67.66     13.44 o 
   0  13   8       18.12        4.41      6.06 o 
  -6  14   8       72.93       81.22     14.86 o 
  -5  14   8       62.95       62.23     10.28 o 
  -4  14   8       39.99       45.57     13.36 o 
  -3  14   8        8.09        0.68      9.76 o 
  -2  14   8       23.48       42.89      8.55 o 
  -1  14   8       37.67       51.82      9.41 o 
   0  14   8        3.79       -0.62      5.58 o 
  -5  15   8       23.11       38.07      8.14 o 
  -4  15   8       37.59       34.95     10.48 o 
  -3  15   8        0.66       -4.66      9.76 o 
  -2  15   8       34.41       41.77     11.11 o 
  -1  15   8        7.81        7.90      6.80 o 
  -4  16   8        2.43        4.56      7.57 o 
  -3  16   8      206.65      164.69     19.54 o 
  -2  16   8       44.71       35.62     14.73 o 
  -9   1   9       30.89       28.41      9.75 o 
  -8   1   9       68.39       67.58     12.57 o 
  -6   1   9        0.21        1.52      5.44 o 
  -5   1   9      264.06      291.80     21.92 o 
  -4   1   9       12.52       21.69      7.60 o 
  -3   1   9      130.86      127.96     13.43 o 
  -2   1   9       42.38       43.73      8.40 o 
  -1   1   9     1075.67     1061.29     37.00 o 
   0   1   9      307.50      283.83     17.92 o 
   1   1   9      127.13       91.25     10.11 o 
  -8   2   9        3.39        9.93     10.62 o 
  -7   2   9       29.16       34.59     12.33 o 
  -6   2   9        5.63       -0.34      8.56 o 
  -5   2   9        0.00        2.65      5.99 o 
  -4   2   9       20.81       21.18      8.73 o 
  -3   2   9       14.21       14.71      5.40 o 
  -2   2   9       68.02       81.08     14.73 o 
  -1   2   9       35.72       38.63      6.90 o 
   0   2   9        5.71        5.81      4.97 o 
   1   2   9       28.72       35.59      7.87 o 
  -8   3   9       68.08       75.35     19.52 o 
  -7   3   9       52.45       54.80     14.38 o 
  -6   3   9       48.97       52.74     14.38 o 
  -5   3   9       54.40       43.20      9.08 o 
  -4   3   9      167.76      192.66     39.56 o 
  -3   3   9       30.73       29.54      7.02 o 
  -2   3   9      199.17      187.33     13.64 o 
  -1   3   9       98.28       85.49      9.42 o 
   0   3   9       28.48       30.90     10.35 o 
   1   3   9       11.09        5.07      5.48 o 
  -8   4   9       10.70        8.22     10.96 o 
  -7   4   9       11.07        5.14      8.56 o 
  -6   4   9       81.45       68.50     16.10 o 
  -5   4   9       25.38       29.04     14.73 o 
  -4   4   9      511.97      530.51     36.65 o 
  -3   4   9       94.09       96.10     11.15 o 
  -2   4   9        0.59        4.26      5.27 o 
  -1   4   9       31.03       34.18     10.78 o 
   0   4   9        4.66        4.57      4.79 o 
   1   4   9        3.02        5.09      5.16 o 
  -8   5   9       15.36       16.95      8.11 o 
  -7   5   9      208.58      219.73     21.92 o 
  -6   5   9        3.61        4.11      8.22 o 
  -5   5   9        3.64        2.57      5.81 o 
  -4   5   9       49.53       54.90     13.91 o 
  -3   5   9      371.57      322.84     20.48 o 
  -2   5   9        8.43        6.47      5.22 o 
  -1   5   9       81.95       84.71     11.62 o 
   0   5   9        3.90        4.44      4.74 o 
   1   5   9       70.22       89.65     10.53 o 
  -8   6   9      142.53      154.67     18.33 o 
  -7   6   9        3.36       18.86      8.22 o 
  -6   6   9       64.77       58.91     16.10 o 
  -5   6   9        0.34       -3.77      7.53 o 
  -4   6   9      110.49      104.01     11.30 o 
  -3   6   9      152.54      135.59     17.91 o 
  -2   6   9       95.43      109.48     12.19 o 
  -1   6   9        0.30       -1.47      4.68 o 
   0   6   9       41.12       42.46      7.64 o 
   1   6   9       46.31       46.07      8.22 o 
  -8   7   9      338.88      316.93     27.14 o 
  -7   7   9       98.63      100.81     14.77 o 
  -6   7   9        0.01        6.16      9.25 o 
  -5   7   9       40.53       58.57     16.44 o 
  -4   7   9      154.20      156.53     13.85 o 
  -3   7   9      423.36      447.92     24.61 o 
  -2   7   9        6.95       15.85      8.21 o 
  -1   7   9      120.33      143.36     14.43 o 
   0   7   9       39.29       41.22      7.58 o 
  -7   8   9       10.72       10.07      7.70 o 
  -6   8   9       45.49       55.83     16.10 o 
  -5   8   9        0.17        9.59     10.96 o 
  -4   8   9       40.28       51.89      8.56 o 
  -3   8   9        9.43        8.62      5.77 o 
  -2   8   9       13.09       11.26      6.16 o 
  -1   8   9       12.69       12.41      6.38 o 
   0   8   9        0.71        0.81      5.71 o 
  -7   9   9       85.15      136.82     17.74 o 
  -6   9   9       44.31       36.81     10.34 o 
  -5   9   9        2.51        5.48      9.93 o 
  -4   9   9      315.69      327.26     26.64 o 
  -3   9   9      229.96      235.93     17.79 o 
  -2   9   9       31.19       38.51      7.99 o 
  -1   9   9       61.38       44.70      9.15 o 
   0   9   9       97.38       99.36     21.00 o 
  -7  10   9       44.92       40.30     21.75 o 
  -6  10   9      109.07      122.74     16.91 o 
  -5  10   9        0.04        1.03      9.93 o 
  -4  10   9       12.67       13.18      8.22 o 
  -3  10   9       88.78       84.09     11.17 o 
  -2  10   9       14.51        8.12      6.08 o 
  -1  10   9       41.60       41.14      8.65 o 
  -6  11   9       21.08       30.39     10.62 o 
  -5  11   9        0.38        6.51      9.25 o 
  -4  11   9        6.16        7.40      7.01 o 
  -3  11   9      116.00      113.86     16.11 o 
  -2  11   9       73.02       92.68     15.71 o 
  -1  11   9       35.11       41.33      9.22 o 
  -6  12   9       43.51       60.33     30.14 o 
  -5  12   9       17.78       22.93      9.13 o 
  -4  12   9      122.51      128.89     39.04 o 
  -3  12   9        1.13       -4.60      6.58 o 
  -2  12   9       92.48      115.89     13.01 o 
  -5  13   9       53.50       60.76     13.16 o 
  -4  13   9       23.97       23.29     13.70 o 
  -3  13   9       51.25       44.55     11.26 o 
  -6   0  10       17.13        3.08      9.59 o 
  -5   0  10      289.69      264.06     31.51 o 
  -4   0  10       22.44       40.41     14.04 o 
  -3   0  10     1027.89      864.78     62.33 o 
  -2   0  10       72.82       77.97     16.95 o 
  -1   0  10      125.81      159.18     20.10 o 
  -6   1  10       78.91       63.54     11.62 o 
  -5   1  10       64.73       49.06     15.58 o 
  -4   1  10        0.01       -2.53      5.93 o 
  -3   1  10       16.24       26.01      7.65 o 
  -2   1  10       39.33       31.80      6.98 o 
  -1   1  10        0.48       -1.68      4.98 o 
  -6   2  10        0.33       -1.71      8.56 o 
  -5   2  10      259.85      258.43     22.02 o 
  -4   2  10       10.94       16.16      9.76 o 
  -3   2  10       21.17       23.73      7.05 o 
  -2   2  10        0.01       -1.87      4.30 o 
  -1   2  10       15.78       16.37      6.17 o 
  -7   3  10       12.95       20.89     12.33 o 
  -6   3  10       49.75       41.10     15.07 o 
  -5   3  10       79.65       68.30     25.52 o 
  -4   3  10        0.64       -5.51      5.51 o 
  -3   3  10       45.45       45.07      8.96 o 
  -2   3  10      106.70      107.21     12.91 o 
  -1   3  10      105.94      123.33     12.28 o 
  -7   4  10        2.14       -7.53      9.25 o 
  -6   4  10        7.32        5.82     11.99 o 
  -5   4  10       70.20       81.21     22.43 o 
  -4   4  10       48.43       59.31     11.74 o 
  -3   4  10        6.58       -0.87      5.06 o 
  -2   4  10       28.21       29.82      8.18 o 
  -1   4  10        0.01        1.11      5.08 o 
  -7   5  10        3.78        3.42     10.27 o 
  -6   5  10      111.48      120.55     22.26 o 
  -5   5  10       84.71       79.11     19.52 o 
  -4   5  10        0.24       13.36      7.80 o 
  -3   5  10        7.06       11.98      6.52 o 
  -2   5  10       61.88       86.66     21.80 o 
  -6   6  10       12.48       29.11     14.04 o 
  -5   6  10       10.22       13.01     11.64 o 
  -4   6  10       45.38       52.35      9.35 o 
  -3   6  10        1.81       -1.86      5.27 o 
  -2   6  10      303.39      299.69     25.27 o 
  -6   7  10       37.50       38.36     15.07 o 
  -5   7  10      186.22      123.64     23.97 o 
  -4   7  10        4.98        0.72      5.84 o 
  -3   7  10       61.34       76.15     23.79 o 
  -2   7  10       45.71       53.39     10.01 o 
  -5   8  10        0.98       -8.22      8.22 o 
  -4   8  10        1.17        7.19      8.19 o 
  -3   8  10       46.04       55.32     16.11 o 
                                                 
